# Supplementary material for: Avoidance Distance in Sheltered Cows and Its Association with Other Welfare Parameters
Source: Animals (Basel). 2019 Jun 28;9(7):396. doi: 10.3390/ani9070396 (PMC6680585; doi:10.3390/ani9070396)
Supplement: Supplementary file 1 [file animals-09-00396-s001.zip]

Archive with 2 entries (2 files):
- Cow level data for Avoidance Distance in shelter cows.xlsx
- Shelter level data for Avoidance Distance in Shelter cows.xlsx
