# Supplementary material for: Avoidance Distance in Sheltered Cows and Its Association with Other Welfare Parameters
Source: Animals (Basel). 2019 Jun 28;9(7):396. doi: 10.3390/ani9070396 (PMC6680585; doi:10.3390/ani9070396)
Supplement: Supplementary file 1 [file animals-09-00396-s001.zip › Cow level data for Avoidance Distance in shelter cows.xlsx]

## Sheet: Sheet1
Avoidance distance	Lactation	BCS	General Demeanour	Dirty Hind Limbs	Dirty Udder	Dirty Flanks	Body hair Loss	Hock Joint swelling	Hock joint hairloss	Hock joint Ulceration	Carpal Joint Injuries	Neck Lesions	Ocular lesions	Coughing	Nasal Discharge	Hampered respiration	Diarrhoea	Vulvar Discharge	Rumen Fill Score	Lameness	Lesions on the body	Claw Overgrowth	Faecal Consistency	Coat Condition	Teat Score	Ectoparasites	Skin Tenting Time
2	0	3	1	2	1	2	1	0	0	0	3	1	0	0	0	0	0	0	3	3	0	0	2	2	3	1	0
1	0	2	0	2	1	2	1	0	1	1	0	1	0	0	0	0	0	0	2	1	0	0	2	1	5	1	1
2	0	4	1	1	0	1	1	0	1	0	0	1	0	0	1	0	0	0	4	1	0	1	3	2	1	1	0
2	0	1.5	0	3	3	3	2	1	1	0	1	1	0	0	1	0	0	0	2	1	0	0	3	3	1	1	2
2	0	1.5	1	2	3	3	2	0	1	1	0	1	0	0	1	0	0	0	2	1	0	0	3	3	1	3	2
1	0	3	1	1	0	1	0	0	0	0	2	1	0	0	1	0	0	0	3	4	0	0	3	2	1	2	1
2	0	1.75	1	2	1	2	2	0	1	0	1	1	0	0	1	0	0	0	2	2	0	0	4	3	1	3	0
3	0	1.5	1	2	1	1	1	0	0	0	1	1	0	0	0	0	0	0	2	2	0	1	2	1	1	3	2
1	0	4	1	2	1	1	0	0	0	0	2	1	0	0	1	0	0	0	3	1	0	0	4	2	1	2	0
0	0	2.75	1	3	2	2	0	1	1	0	1	1	0	0	0	0	1	0	3	1	0	0	2	2	2	3	2
0	0	1.75	1	2	2	1	1	1	1	1	1	1	0	0	0	0	1	0	3	1	0	0	2	1	1	2	2
3	0	2.5	1	3	2	3	1	0	0	0	1	1	0	0	1	0	0	0	3	2	0	1	3	2	5	3	1
3	0	2.75	1	3	2	1	1	0	0	0	1	1	0	0	0	0	0	0	3	1	0	0	4	3	1	3	0
3	0	1.5	0	2	2	1	1	1	1	0	1	1	0	1	0	1	0	0	2	2	0	1	5	1	1	2	2
2	0	2	1	3	1	1	1	0	0	0	2	1	0	0	0	0	0	0	3	2	0	1	4	1	1	3	0
3	0	2.5	1	2	1	2	0	1	1	1	1	1	1	0	0	0	0	0	3	3	0	3	2	2	2	3	0
3	0	1.75	1	3	1	2	1	0	0	0	1	1	0	0	1	1	1	0	3	1	0	1	2	1	1	2	2
3	0	2.25	1	3	2	2	1	0	1	0	1	1	0	0	1	1	1	0	4	1	0	1	3	1	1	3	2
3	0	2.25	1	3	3	3	1	0	0	0	0	1	0	0	0	0	1	0	2	1	0	0	2	2	1	3	2
3	0	2.75	1	2	1	1	0	0	0	0	1	1	0	0	0	0	0	0	3	2	0	1	3	2	3	3	0
3	0	2.25	1	3	2	2	1	0	0	0	3	1	0	0	0	0	0	0	3	1	0	1	4	2	3	3	0
3	0	2	1	2	1	2	1	2	0	0	2	1	0	0	0	0	0	0	2	1	0	1	4	1	1	3	0
3	0	3.25	1	1	1	1	0	0	0	0	2	1	0	0	1	0	0	0	3	1	0	1	3	2	3	3	0
3	0	2.25	1	1	2	2	1	0	0	0	2	1	0	0	0	0	1	0	2	2	0	2	2	2	1	3	2
3	1	2	1	2	2	2	1	0	0	0	1	1	0	0	0	0	0	0	4	1	0	1	4	3	0	3	0
2	1	2	1	2	1	2	1	0	0	0	2	1	0	0	0	0	0	0	3	1	0	1	4	2	0	2	1
2	1	3.5	1	1	1	0	0	0	1	0	1	1	0	0	0	0	1	0	5	1	0	1	2	2	0	1	0
1	1	2.75	1	1	0	1	0	0	1	0	1	1	0	0	0	0	0	0	3	2	0	2	2	2	0	2	0
1	1	3.5	1	1	0	0	0	0	1	0	0	1	0	0	0	0	1	0	4	1	0	1	2	2	0	2	1
1	1	2.5	1	2	2	2	1	1	1	0	1	1	0	0	0	0	0	0	4	3	0	1	3	2	0	2	0
2	1	2.25	1	0	0	0	0	0	1	0	0	1	0	0	1	0	0	0	4	1	2	1	4	1	0	3	0
1	1	2	1	1	0	2	0	1	1	0	1	3	0	0	0	0	0	0	4	1	1	1	3	1	0	3	0
1	0	3	1	2	1	0	0	0	0	0	0	1	0	0	0	0	0	0	3	1	2	1	3	2	0	3	0
1	1	3	1	2	1	2	0	0	0	0	1	1	0	0	0	0	0	0	3	1	1	1	3	2	1	3	0
1	0	2.5	1	1	1	0	0	1	0	0	1	2	0	0	0	0	0	0	3	1	1	1	3	2	0	3	0
0	0	1.75	0	1	1	1	0	0	1	0	1	1	1	0	0	0	0	0	2	1	1	1	4	1	1	3	2
1	0	3	1	0	0	1	0	0	1	0	0	1	0	0	0	0	0	0	4	1	1	0	4	2	1	2	0
1	0	2	1	2	1	1	0	0	0	1	1	1	0	0	0	0	0	0	3	1	2	2	3	2	1	3	0
1	0	3	1	1	0	0	0	0	0	0	0	1	0	0	0	0	0	0	4	1	0	1	3	3	1	3	0
0	0	1.75	1	0	0	0	0	0	0	0	1	1	1	0	0	0	0	0	3	1	0	0	4	1	1	2	0
2	0	2.75	1	0	0	0	0	0	0	0	0	1	0	0	0	0	0	0	3	1	1	1	3	1	1	2	0
1	0	2	1	1	1	1	0	0	0	0	1	1	0	0	0	0	0	0	4	1	2	0	3	1	1	1	0
1	0	2.75	1	0	0	0	0	0	0	0	0	1	0	0	0	0	0	0	3	1	0	1	3	2	1	1	0
1	0	2.25	1	1	1	1	0	0	0	0	0	1	0	0	0	0	0	0	2	1	1	0	4	1	1	3	2
1	0	2.5	1	0	0	0	0	0	1	0	0	1	0	0	0	0	0	0	3	1	1	0	3	2	1	2	0
1	0	1.5	1	1	1	1	0	0	1	1	3	1	1	0	0	0	0	0	2	1	2	0	4	1	1	3	1
1	0	2	1	1	1	1	0	1	2	2	2	1	0	0	0	0	0	0	3	2	1	1	3	1	1	2	0
1	0	3	1	1	0	0	0	0	2	0	0	1	0	0	0	0	0	0	3	1	1	0	4	2	1	2	0
1	0	2	1	0	1	1	0	0	1	0	0	2	0	0	0	0	0	0	2	2	2	2	4	1	1	3	1
1	0	1.5	0	3	3	3	2	1	1	1	1	1	0	0	0	0	0	0	2	5	2	0	4	1	1	4	2
1	0	2	1	2	1	1	0	0	1	1	1	1	0	0	0	0	0	0	2	2	0	1	3	2	1	3	0
2	0	2	1	1	1	1	0	1	0	0	0	1	0	0	0	0	0	0	2	2	1	1	4	1	1	3	0
1	0	2	1	2	1	1	0	0	0	0	1	1	0	0	0	0	0	0	3	1	1	1	4	1	1	3	2
1	0	3.5	1	2	1	2	0	0	1	1	0	1	0	0	0	0	0	0	4	1	0	0	3	2	1	2	0
0	0	2	1	1	1	1	0	0	0	0	1	1	0	0	0	0	0	0	2	1	1	1	4	2	1	2	1
1	0	2	1	0	0	0	0	0	0	0	0	1	0	0	0	0	0	0	2	1	0	0	4	1	1	2	2
1	0	2.5	1	3	2	2	0	0	0	0	1	1	0	0	0	0	1	0	2	2	1	1	1	1	1	2	3
1	0	2.5	1	1	1	1	0	1	0	0	2	1	0	0	0	0	0	0	3	1	1	0	4	1	1	2	0
2	0	2.5	1	1	1	1	0	1	1	0	0	1	0	0	0	0	0	0	3	2	1	0	3	3	1	2	0
1	0	2.75	1	0	1	1	0	0	0	0	0	1	0	0	0	0	0	0	3	1	2	2	4	2	1	2	0
1	0	2	1	2	1	2	0	0	0	0	0	1	0	0	0	0	1	0	3	1	1	0	2	1	1	3	0
1	0	2	1	2	2	2	0	1	1	1	1	1	0	0	0	0	0	0	3	3	1	1	4	1	1	2	1
1	0	2.25	1	2	2	2	1	1	1	1	1	1	0	0	0	0	1	0	3	1	2	2	2	1	1	2	1
1	0	3	1	2	1	2	0	1	1	1	1	1	0	0	1	0	0	1	3	1	2	2	3	1	1	2	2
1	0	3	1	1	0	2	0	0	0	0	0	1	0	0	0	0	0	0	3	1	1	0	4	2	1	1	0
2	0	2.5	1	1	1	1	0	0	1	0	1	1	0	0	0	0	0	0	3	1	2	0	3	1	1	1	0
1	0	2	1	2	2	2	0	1	1	1	1	1	0	0	0	0	1	0	2	1	1	1	2	1	1	2	2
1	0	3.25	1	1	1	1	0	0	0	0	1	4	1	0	0	0	0	0	3	1	1	1	3	2	1	3	0
1	1	2.5	1	2	2	2	0	0	0	0	1	1	0	0	0	0	0	0	2	1	1	1	3	1	1	2	1
1	1	2	1	1	1	1	0	0	0	0	1	1	0	0	0	0	0	0	2	1	1	1	4	1	1	2	1
1	0	3.25	1	3	2	1	0	1	1	1	1	1	0	0	0	0	0	0	3	1	1	0	4	2	1	2	0
1	0	2.5	1	1	1	1	0	1	1	1	1	1	0	0	0	0	0	0	3	1	2	2	4	1	1	2	0
1	0	3	1	2	2	2	0	0	1	1	1	1	0	0	0	0	1	1	4	1	1	1	3	1	1	2	0
1	0	3.5	1	1	1	1	0	0	0	0	0	1	0	0	0	0	0	0	4	1	0	0	4	2	1	2	0
1	0	1.75	1	2	2	2	0	1	1	1	1	1	0	0	0	0	1	0	2	1	1	0	2	1	1	3	1
1	0	3.25	1	1	1	1	0	0	1	1	0	1	0	0	0	0	0	1	3	1	1	1	4	2	1	2	0
0	0	1.75	1	2	2	2	1	0	0	0	2	1	0	0	0	0	1	0	2	1	2	1	3	1	1	2	2
1	0	3.25	1	1	1	1	0	0	0	0	1	1	0	0	0	0	0	0	3	1	1	1	3	2	1	3	0
1	0	3.25	1	2	2	2	0	0	0	0	1	1	0	0	0	0	0	0	3	1	2	1	2	2	1	2	0
1	0	2.75	1	3	2	2	1	0	0	0	0	1	0	0	0	0	1	0	2	1	0	0	2	2	1	2	1
1	0	3	1	1	1	1	0	0	1	1	1	1	0	0	0	0	0	0	3	1	0	1	3	2	1	2	0
2	0	3	1	2	1	1	0	1	1	1	0	1	0	0	0	0	0	0	4	1	0	1	3	2	1	0	0
2	0	2	1	2	2	2	2	0	1	1	1	1	0	0	0	0	1	0	2	1	2	0	2	1	1	3	2
2	0	2	1	2	2	2	0	0	0	0	0	1	0	0	0	0	1	0	4	1	1	1	2	2	1	2	1
3	0	2	1	2	2	2	0	1	1	1	1	1	0	0	0	0	1	0	2	1	1	1	2	1	1	3	1
2	0	3.5	1	2	2	2	0	0	0	0	2	1	0	0	0	0	1	0	4	1	1	1	2	2	1	2	0
3	0	3	1	3	2	2	0	0	1	1	1	1	0	0	0	0	1	0	3	1	1	1	2	2	1	3	0
3	0	3	1	2	2	2	0	1	1	1	1	1	0	0	0	0	0	0	4	2	1	3	4	2	1	3	1
3	0	3	1	2	2	2	0	0	1	1	1	1	0	0	0	0	1	0	3	1	1	1	2	2	1	2	1
3	0	2.25	1	2	2	2	0	1	1	1	1	1	0	0	0	0	0	0	2	1	1	1	3	1	1	2	1
2	0	2.75	1	2	1	2	0	2	2	1	1	1	1	0	0	0	0	0	4	1	1	1	4	2	1	3	1
3	0	1.75	1	2	2	2	0	2	2	2	1	1	1	0	0	0	0	0	2	1	2	1	4	1	2	3	0
3	0	2	1	2	2	2	0	1	1	1	1	1	0	0	0	0	0	0	3	3	1	1	4	1	2	3	1
3	0	2.75	1	2	2	2	0	2	2	2	1	1	1	0	0	0	0	0	2	1	2	1	4	1	1	3	1
3	0	2	0	3	3	3	3	3	3	3	3	1	0	0	0	0	0	0	4	4	3	1	4	1	2	3	3
3	0	2	0	2	2	2	2	1	1	1	2	4	0	0	0	0	0	0	2	2	3	1	4	1	2	3	2
3	0	3.5	1	2	2	2	0	1	0	1	1	1	0	0	0	0	0	0	3	1	1	1	3	2	1	3	1
3	0	3.5	1	2	2	2	0	1	1	2	2	1	0	0	0	0	0	0	3	1	0	1	4	2	1	3	1
2	0	2	1	2	2	2	0	2	2	2	2	1	0	0	0	0	0	0	3	2	0	3	4	1	1	3	1
2	0	3	1	2	2	2	0	2	1	1	2	1	0	0	0	0	0	0	3	1	0	0	4	2	1	3	0
2	0	1.75	1	3	3	3	1	2	2	2	2	1	0	0	0	0	0	0	4	3	1	1	4	1	1	3	2
1	0	2.25	1	2	2	2	2	1	2	2	2	2	0	0	0	0	0	0	4	1	2	1	2	1	1	3	1
2	0	2	1	3	3	3	2	1	1	1	1	1	0	0	0	0	1	0	4	2	2	2	2	1	1	3	2
2	0	3.5	1	2	2	2	0	1	0	0	0	1	0	0	0	0	0	0	3	3	1	3	4	2	1	2	1
2	0	2	0	2	2	3	2	2	2	3	2	3	0	0	0	0	1	0	2	3	2	3	2	1	1	3	1
1	0	2.5	1	2	1	1	0	1	1	1	2	1	0	0	0	0	0	0	4	2	1	1	3	2	1	2	1
2	0	2.75	1	2	2	2	0	1	1	1	2	2	0	0	0	0	0	0	2	1	2	1	3	1	3	4	1
2	0	3	1	1	1	1	1	1	1	1	2	1	0	0	0	0	0	0	3	2	1	2	3	2	1	3	0
3	0	2	1	2	2	2	0	1	2	2	1	1	0	0	0	0	0	0	3	2	2	2	4	1	1	2	0
2	0	2.25	1	3	3	3	2	1	1	1	2	1	0	0	0	0	1	0	3	3	1	2	2	1	1	2	1
1	0	3	1	2	1	1	0	1	1	1	0	1	0	0	0	0	0	0	3	1	1	0	3	2	1	2	0
1	0	3	1	2	2	2	1	1	1	1	1	1	0	0	0	0	0	0	3	1	0	0	4	2	1	2	0
1	0	2.75	1	2	2	2	0	2	1	1	2	1	0	0	0	0	0	0	2	1	1	0	4	2	1	2	0
1	0	2.75	1	2	2	2	0	2	2	2	1	1	0	0	0	0	0	0	3	1	1	0	3	2	1	1	1
2	0	3	1	2	2	2	1	2	1	1	1	1	0	0	0	0	0	0	3	2	1	2	4	2	1	2	0
1	0	2.75	1	1	1	1	0	1	0	0	0	1	1	0	0	0	0	0	2	1	2	1	4	2	1	2	0
0	0	3.5	1	1	1	1	1	2	2	2	1	1	0	0	0	0	0	0	4	1	1	0	4	2	1	2	0
0	0	3	1	2	2	2	0	1	1	1	1	1	0	0	0	0	0	0	3	1	2	0	4	2	1	1	0
1	0	2.75	1	2	2	2	0	2	1	2	1	1	0	0	0	0	0	0	3	1	3	0	4	2	1	2	0
0	0	2	1	2	2	2	0	1	1	1	1	1	0	0	0	0	0	0	2	1	3	0	4	2	1	3	1
0	1	2.75	1	2	2	1	0	1	1	1	3	2	0	0	0	0	0	0	4	1	1	0	3	2	0	2	0
0	1	3.5	1	2	1	2	0	1	1	1	2	1	0	0	0	0	0	0	3	1	1	1	3	2	1	1	0
0	1	1.75	1	2	2	3	0	2	1	1	2	1	0	0	0	0	0	0	3	1	1	2	3	1	0	1	0
0	1	2.75	1	2	1	2	0	2	2	2	1	2	0	0	0	0	0	0	4	1	1	0	3	2	1	1	0
0	1	3.5	1	1	1	1	0	2	1	1	2	1	0	0	0	0	0	0	4	1	1	2	3	2	0	1	0
0	0	2	1	1	1	1	0	1	1	1	0	1	0	0	0	0	0	0	3	4	1	3	4	2	1	1	0
0	0	2	1	2	2	2	1	2	1	1	1	1	0	0	0	0	0	0	3	1	1	0	4	1	1	2	0
1	0	2	1	3	2	2	2	2	1	1	0	1	0	0	0	0	0	0	3	1	3	2	4	1	1	3	0
0	0	3	1	1	1	1	1	1	1	1	2	1	0	0	0	0	0	0	3	3	2	2	4	2	1	1	0
0	1	3.5	1	1	1	1	0	0	0	0	0	1	0	0	0	0	0	0	4	1	1	0	4	2	1	1	0
0	0	3	1	1	1	1	1	1	0	0	0	1	0	0	0	0	1	0	4	1	2	0	2	2	1	2	0
1	0	2.75	1	1	1	1	0	2	2	2	2	1	0	0	0	0	0	0	4	1	1	1	4	2	1	2	0
1	0	2.75	1	1	1	1	0	2	1	2	2	1	0	0	0	0	0	0	3	1	1	1	3	2	1	2	0
2	0	2.5	1	1	1	1	0	2	1	2	2	2	0	0	0	0	0	0	3	1	1	0	4	2	1	2	0
1	0	2.5	1	1	1	1	0	0	0	0	0	1	0	0	0	0	0	0	3	1	1	1	3	2	1	2	0
1	0	3.5	1	2	1	1	2	2	1	1	2	1	0	0	0	0	0	0	4	1	2	1	4	2	1	1	0
1	0	3.5	1	1	1	1	0	2	1	1	2	1	0	0	0	0	0	0	4	1	1	1	4	2	1	2	0
0	0	2.75	1	1	1	1	1	2	2	2	2	1	0	0	0	0	0	0	3	1	1	0	3	2	1	2	0
0	0	2.5	1	1	1	1	1	1	1	1	0	1	0	0	0	0	0	0	4	1	0	0	4	2	1	2	0
1	0	2.25	1	1	1	1	2	1	1	1	2	1	0	0	0	0	0	0	3	1	2	1	4	2	1	2	0
1	0	1.75	1	2	2	2	3	2	2	2	2	2	0	0	0	0	0	0	2	2	3	1	4	1	1	3	0
1	0	2.75	1	1	1	1	0	0	1	1	1	1	0	0	0	0	0	0	4	1	1	0	4	2	0	2	0
1	0	3.5	1	1	1	1	0	1	1	1	2	1	0	0	1	0	0	0	3	1	0	1	4	2	1	2	0
1	0	2.5	1	1	1	0	1	1	1	1	1	1	0	0	0	0	0	0	4	2	1	0	3	1	1	2	0
0	1	1	1	1	1	0	0	2	1	1	2	1	0	0	0	0	0	0	3	1	1	0	4	2	1	2	0
0	1	2.5	1	1	1	1	1	1	0	0	0	1	0	0	0	0	0	0	4	1	1	0	4	2	0	1	0
1	1	2.75	1	1	1	1	0	2	1	1	2	1	0	0	0	0	0	0	4	1	1	1	4	2	0	2	0
1	1	2	1	2	2	2	0	0	0	0	0	1	0	0	0	0	0	0	3	1	2	1	4	1	0	2	0
2	1	4	1	1	1	1	0	1	1	1	2	1	0	0	0	0	0	0	4	1	0	0	4	2	0	0	0
2	0	2.5	1	2	2	2	2	2	0	0	2	1	0	0	0	0	0	0	4	2	2	0	3	1	1	3	0
1	0	3.5	1	1	0	0	0	1	1	0	1	2	0	0	0	0	0	0	3	1	0	1	3	2	0	1	0
2	0	2.5	1	2	2	3	1	2	1	1	2	1	0	0	0	0	0	0	2	1	1	1	4	2	1	1	0
1	0	2.5	1	3	1	2	0	2	1	1	2	1	0	0	0	0	0	0	3	1	1	1	4	2	1	1	1
1	0	3.5	1	3	1	1	0	2	2	2	0	1	0	0	0	0	0	0	4	1	0	0	3	2	1	1	0
1	0	2	1	2	2	2	2	2	1	1	1	1	1	0	1	0	0	0	3	1	2	1	4	1	1	2	2
1	0	3	1	1	0	0	0	1	0	0	1	1	0	0	0	0	0	0	4	1	2	1	3	2	1	1	0
1	0	3	1	2	2	2	1	1	0	0	0	1	0	0	0	0	0	0	3	1	1	0	3	2	0	1	0
1	0	3	1	2	1	1	1	2	2	2	2	1	0	0	1	0	0	0	3	1	2	0	4	2	1	2	0
1	0	2.75	1	3	3	3	2	2	1	1	2	1	0	0	1	0	0	0	2	2	1	1	3	2	1	2	0
2	0	2.25	1	1	1	1	0	1	1	1	0	1	0	0	0	0	0	0	3	2	1	0	3	1	1	2	0
0	0	2.5	1	2	2	2	0	2	1	1	2	1	0	0	1	0	0	0	3	1	2	1	4	2	1	2	0
1	0	3.5	1	2	2	2	0	1	1	1	2	1	0	0	0	0	0	0	4	2	0	0	3	2	0	2	0
2	0	3	1	1	1	1	0	2	0	0	2	1	0	0	0	0	0	0	4	1	1	1	3	2	1	2	0
2	0	2.75	1	2	2	2	1	2	1	1	0	1	0	0	0	0	0	0	4	1	2	2	4	2	1	2	0
2	0	2.25	1	2	2	2	1	2	2	2	1	1	0	0	0	0	0	0	4	1	1	1	4	1	1	2	0
1	0	3	1	1	1	1	0	2	1	1	0	1	0	0	0	0	0	0	4	1	1	1	4	2	1	2	0
1	0	2.5	1	1	1	1	0	2	2	2	2	1	0	0	0	0	0	0	3	1	1	1	4	1	1	2	2
0	0	3	1	2	2	2	0	2	2	2	2	1	0	0	0	0	0	0	3	1	1	1	4	2	5	2	1
0	0	2.75	1	2	2	2	1	2	2	1	2	1	1	0	0	0	0	0	3	1	2	1	3	1	1	2	0
2	0	2.5	1	1	1	2	1	2	2	2	2	1	0	0	0	0	0	0	3	1	1	1	4	1	1	2	0
1	0	2.25	1	2	2	2	0	2	1	1	2	1	0	0	0	0	0	0	3	4	2	1	4	1	1	2	0
2	0	2.25	1	2	2	2	2	2	1	1	2	1	0	0	1	0	0	0	3	1	2	1	4	1	1	2	0
2	0	3.5	1	2	2	1	1	2	1	1	0	1	0	0	1	0	0	0	3	1	2	1	4	1	1	2	0
2	0	3	1	3	2	2	2	1	0	0	0	2	0	0	0	0	0	0	3	1	2	0	4	2	5	1	0
1	0	3.25	1	1	1	1	0	2	1	1	2	1	0	0	0	0	0	0	3	1	1	2	4	2	1	1	0
2	0	3.25	1	1	2	1	2	2	1	1	2	1	0	0	0	0	0	0	3	1	2	1	3	1	1	2	0
0	0	2.25	1	3	2	3	1	2	2	2	2	1	0	0	1	0	0	0	3	1	1	1	4	1	1	2	0
2	0	3	1	1	1	1	0	2	1	1	0	1	0	0	1	0	0	0	4	1	1	1	3	2	0	2	0
2	0	1.75	0	3	3	3	2	2	2	2	2	2	0	0	0	0	0	0	4	1	1	1	4	1	1	2	2
1	0	2.5	1	3	3	3	1	2	1	1	2	1	0	0	1	0	1	0	2	1	1	1	2	1	1	2	0
2	0	1.5	1	2	2	2	2	1	2	2	2	1	1	0	1	0	0	0	3	1	2	0	4	1	1	2	1
2	0	1.75	1	2	2	2	2	1	0	0	2	1	0	0	0	0	1	0	3	4	2	0	2	1	1	2	0
0	0	2	1	3	3	3	2	2	1	1	2	1	0	0	0	0	1	0	2	1	1	2	2	1	1	2	2
0	0	2	1	1	1	1	1	2	2	2	1	1	1	0	1	0	0	0	3	1	2	1	2	1	1	2	0
2	0	2	1	2	2	2	2	0	1	1	2	1	1	0	0	0	1	0	2	1	2	0	1	1	1	2	2
1	0	3	1	1	1	1	0	1	1	1	2	1	1	0	0	0	0	1	3	1	0	1	4	2	1	2	0
1	0	2.75	1	1	1	1	1	2	2	2	2	1	0	0	0	0	0	1	3	1	2	1	4	2	1	2	0
1	0	3	1	1	1	1	1	2	1	2	2	1	0	0	0	0	0	0	3	1	2	1	3	2	1	2	0
2	0	3	1	1	1	1	1	2	2	2	2	1	0	0	0	0	0	0	3	1	1	0	3	2	1	2	0
2	0	2.75	1	1	1	1	0	2	2	2	0	1	1	0	1	0	0	0	3	1	1	1	4	2	1	2	0
1	0	3.5	1	2	2	2	1	2	2	2	1	1	0	0	0	0	0	0	3	1	0	0	4	2	1	1	0
1	0	2	1	2	2	2	1	2	2	2	1	1	0	0	0	0	0	0	2	1	0	1	3	2	1	3	0
2	0	3	1	2	2	2	1	2	1	1	2	1	0	0	0	0	0	0	3	1	1	1	4	2	1	2	0
2	0	2.25	1	1	1	1	0	2	1	0	2	1	0	0	0	0	0	0	3	1	1	1	4	1	1	2	0
1	0	2	1	1	1	1	1	0	0	0	0	1	1	0	0	0	0	0	3	1	1	0	4	1	1	2	0
1	0	3	1	1	1	1	1	2	1	1	2	1	1	0	1	0	0	0	3	1	2	1	3	2	1	2	0
0	0	2.5	1	1	1	1	1	2	2	2	2	1	1	0	0	0	0	0	2	1	1	1	3	2	1	2	0
1	0	3.5	1	1	1	1	1	2	2	2	1	1	1	0	0	0	0	0	3	1	1	1	3	1	1	2	0
2	0	2.75	1	2	2	2	1	2	1	0	2	1	1	0	0	0	0	0	3	1	1	1	4	1	1	2	0
2	0	3.5	1	2	2	2	2	2	1	1	2	1	0	0	0	0	0	0	3	1	2	1	4	2	1	2	0
2	0	2.75	1	1	1	1	1	2	2	2	2	1	0	0	0	1	0	0	2	1	2	0	2	1	1	2	0
0	0	3.25	1	0	0	0	0	2	2	2	2	1	0	0	0	0	0	0	3	1	0	0	3	2	1	2	0
2	0	3.25	1	1	1	1	0	2	2	2	2	1	0	0	1	0	0	0	4	1	1	1	4	2	1	2	0
2	0	3	1	2	2	2	1	1	1	0	0	1	0	0	0	0	0	0	3	1	0	0	3	2	1	2	0
0	0	3	1	1	1	1	2	2	2	2	2	1	0	0	0	0	0	0	3	1	1	0	3	2	1	2	0
2	0	3.5	1	1	1	1	0	2	1	1	0	1	0	0	0	0	0	0	3	1	1	1	4	2	1	2	0
2	0	2.25	1	2	2	2	2	2	2	2	0	1	0	0	1	0	0	0	3	1	1	1	3	1	0	2	0
0	0	3.5	1	1	1	1	1	2	1	1	2	1	0	0	0	0	0	0	3	1	1	1	3	2	1	2	0
1	0	3.5	1	2	2	2	1	2	1	2	2	1	1	0	1	0	1	0	3	1	0	1	2	2	1	2	0
2	0	3.5	1	1	1	1	1	2	2	2	2	1	1	0	1	0	0	0	3	1	1	1	2	2	0	2	0
0	0	3.5	1	2	2	2	2	2	1	0	2	1	0	0	0	0	1	0	3	1	1	1	2	2	1	1	0
2	0	3.25	1	3	3	2	0	2	0	0	2	1	0	0	0	0	1	0	4	1	1	1	2	2	1	1	0
2	0	2	1	3	3	3	1	2	2	2	2	1	0	0	0	0	0	0	3	3	1	1	2	2	1	2	0
2	0	2.25	1	3	3	3	1	2	1	1	2	1	0	0	0	0	1	0	2	2	1	2	2	2	1	1	0
2	0	2.75	1	3	3	3	1	2	1	0	2	1	1	0	0	0	1	0	2	2	1	2	2	2	1	1	0
2	0	3.25	1	3	3	3	0	3	2	2	2	1	0	0	1	0	1	0	3	1	1	1	1	2	1	1	0
2	0	3	1	2	2	2	0	2	1	1	2	1	0	0	0	0	0	0	3	4	0	1	4	2	1	1	0
2	0	3.25	1	2	2	2	0	2	2	2	2	1	0	0	0	0	0	0	3	2	0	2	3	2	1	1	0
1	1	3	1	3	3	2	0	2	2	2	2	1	0	0	0	0	0	0	2	1	1	1	3	2	1	1	0
2	0	3.5	1	2	2	2	0	2	2	2	2	1	0	0	1	0	0	0	3	1	1	1	2	2	1	1	0
2	0	2.5	1	2	2	2	1	3	2	1	2	1	0	0	0	0	0	0	3	2	1	2	3	2	1	1	0
2	0	1.75	1	3	3	3	2	2	2	2	2	2	0	0	0	0	0	0	2	2	1	2	2	1	1	1	2
2	1	3.5	1	3	3	3	1	2	2	2	2	1	0	0	0	0	0	0	3	1	1	1	3	2	1	1	0
2	0	4	1	1	1	1	1	2	2	1	2	1	1	0	0	0	1	0	4	3	2	2	2	2	1	1	0
2	0	3.75	1	2	2	2	1	2	0	0	2	1	0	0	0	0	1	0	4	2	1	1	2	2	1	1	0
2	0	4	1	3	3	3	1	3	2	2	2	1	0	0	0	0	1	0	2	1	2	0	2	2	1	1	0
2	0	4	1	2	2	2	1	2	2	2	2	1	0	0	0	0	1	0	4	3	2	2	2	2	1	1	0
2	0	3.5	1	3	3	3	1	2	2	2	2	1	0	0	0	0	1	0	3	2	2	2	2	2	1	1	0
2	0	4	1	2	2	2	1	2	1	1	2	1	0	0	0	0	1	0	3	2	1	1	2	2	1	1	0
2	0	1	1	2	2	2	1	2	1	1	2	1	1	0	1	0	1	0	4	2	1	1	2	2	1	1	0
1	0	4	1	3	3	3	2	3	2	2	2	1	0	0	0	0	1	0	4	2	1	2	2	2	1	1	0
0	0	4	1	2	2	2	1	2	2	1	2	1	0	0	0	0	1	1	4	2	1	1	2	2	1	1	0
1	0	4	1	2	2	2	1	2	1	1	2	1	0	0	0	0	1	0	4	2	0	1	2	2	1	1	0
1	0	2.75	1	2	2	2	1	2	2	2	2	1	0	0	0	0	1	0	4	2	1	0	2	1	1	1	0
2	0	4	1	2	2	2	1	3	1	1	2	1	0	0	0	0	1	0	4	2	0	1	2	2	1	1	0
2	0	3.75	1	3	3	3	2	3	2	2	2	1	0	0	0	0	0	0	3	2	1	2	3	2	1	1	0
1	0	3	1	3	3	3	2	2	2	2	2	1	0	0	0	0	1	0	2	2	1	2	2	2	1	1	0
1	0	3.75	1	3	3	3	2	2	1	1	2	1	0	0	1	0	1	0	4	2	1	2	2	2	1	1	0
1	0	3.5	1	2	2	2	0	3	2	2	1	1	0	0	1	0	1	0	4	2	0	2	2	2	1	1	0
2	0	4	1	3	3	3	2	2	2	2	2	1	0	0	1	0	1	0	4	2	0	0	2	2	1	1	0
2	0	3.5	1	1	1	1	0	2	1	1	2	1	0	0	0	0	0	0	4	1	1	1	4	2	1	1	0
0	0	2.5	1	1	1	1	0	1	0	0	0	1	1	0	0	1	1	1	4	1	1	1	3	2	1	1	0
2	0	3	1	2	2	2	0	2	1	1	2	1	1	0	0	0	0	0	4	1	1	1	3	2	1	1	0
1	0	2.75	1	1	1	1	0	1	1	1	2	1	0	0	0	0	0	0	3	1	0	1	3	2	1	1	0
1	0	3.5	1	1	1	1	0	2	1	1	2	1	0	0	0	0	0	0	4	1	0	1	4	2	1	1	0
2	0	3.5	1	1	1	1	0	2	1	1	2	1	1	0	0	0	0	0	3	1	0	0	3	2	1	2	0
2	0	3.75	1	1	0	0	0	2	1	1	2	1	0	0	0	0	0	0	4	1	0	0	3	2	1	2	0
1	0	3.5	1	1	0	0	0	2	0	0	2	1	0	0	0	0	0	0	4	1	0	2	3	2	1	2	0
1	0	3.5	1	1	0	0	0	2	2	2	2	1	0	0	0	0	0	0	3	1	0	1	4	2	1	2	0
2	0	3.75	1	1	0	0	0	2	2	1	2	1	1	0	0	0	1	0	3	1	0	1	2	2	1	2	0
0	0	3.5	1	1	0	0	0	2	1	1	2	1	0	0	0	0	0	0	4	1	0	1	3	2	1	2	0
1	0	3.75	1	1	0	0	0	2	2	2	2	1	1	0	0	0	0	0	3	1	0	1	3	2	1	2	0
2	0	3.75	1	0	0	0	0	2	1	1	2	1	1	0	0	0	0	0	4	1	0	2	4	2	1	2	0
2	0	4	1	2	1	1	1	1	0	1	2	1	1	0	0	0	0	0	4	1	2	1	3	2	1	2	1
2	0	3.75	1	1	0	0	0	2	1	2	2	1	0	0	0	0	0	0	3	1	0	1	3	2	1	1	0
2	0	3.75	1	1	0	0	0	2	2	2	2	1	1	0	0	0	0	0	3	1	1	1	3	2	1	2	0
2	0	3.75	1	1	0	0	0	2	1	1	2	1	1	0	0	0	0	0	4	1	0	1	3	2	0	2	0
0	0	3.75	1	1	0	0	0	2	1	1	2	1	0	0	0	0	0	0	3	1	0	1	3	2	1	1	0
1	0	3.5	1	1	0	0	0	2	2	2	2	1	0	0	0	0	0	0	3	1	0	1	3	2	1	1	0
0	0	3.25	1	1	1	1	1	1	1	0	2	1	0	0	0	0	0	0	3	1	1	1	3	2	1	1	0
0	0	3.25	1	1	0	0	0	2	1	1	2	1	1	0	0	0	0	0	3	1	1	0	4	2	1	1	0
1	0	2.75	1	1	0	0	0	3	1	1	2	1	0	0	0	0	0	0	3	1	1	0	3	2	5	1	0
2	0	2.5	1	1	0	0	0	2	1	1	2	1	0	0	0	0	0	0	2	1	1	2	4	2	1	2	1
1	0	2.75	1	2	1	0	0	2	1	1	2	1	0	0	0	0	0	0	3	1	0	1	4	2	1	2	0
1	0	2.75	1	1	0	0	0	2	0	0	2	1	0	0	0	0	0	0	3	1	0	2	4	2	5	2	0
1	0	3.5	1	1	0	0	0	2	1	1	2	1	0	0	0	0	0	0	3	1	0	2	3	2	1	2	0
2	0	3.75	1	1	0	0	0	3	2	2	2	1	0	0	0	0	0	0	4	1	0	1	4	2	1	1	0
2	0	3	1	2	2	1	0	2	0	0	2	1	0	0	0	0	0	0	3	4	0	1	4	2	1	1	0
2	0	1.75	1	2	1	1	0	2	2	2	2	1	0	0	0	0	0	0	3	1	0	0	3	1	1	2	1
1	0	3.25	1	2	1	1	1	3	1	1	2	1	1	0	0	0	0	0	3	1	2	1	3	2	1	2	0
1	1	3.5	1	1	0	0	0	1	1	0	1	1	0	0	0	0	0	0	4	1	0	1	4	2	0	1	0
1	0	3.75	1	2	1	2	0	1	0	0	0	1	0	0	0	0	0	0	3	1	0	0	4	2	1	1	0
2	0	3.75	1	1	0	0	0	1	1	0	1	1	0	0	0	0	0	0	4	1	2	1	4	2	1	1	0
2	1	3.5	1	1	0	0	0	0	1	0	1	1	0	0	0	0	0	0	4	1	0	0	3	2	0	1	0
1	0	2.25	1	2	2	2	1	2	0	0	2	1	0	0	0	0	0	0	3	1	1	0	4	1	1	1	0
2	0	3	1	2	2	2	1	2	0	0	1	1	0	0	0	0	0	0	3	4	1	0	4	2	1	1	0
2	1	3.25	1	2	2	2	0	1	1	1	1	1	0	0	0	0	0	0	4	1	0	0	4	2	1	2	0
2	1	3.5	1	2	1	1	0	2	2	1	1	1	0	0	0	0	0	0	4	1	0	0	4	2	0	1	0
0	1	2.75	1	1	1	1	0	1	1	1	0	1	0	0	0	0	0	0	4	1	0	0	4	2	0	2	0
2	0	3.5	1	2	2	2	0	2	1	1	0	1	0	0	0	0	0	0	4	1	0	0	4	2	0	2	0
2	0	3	1	2	2	2	2	2	1	1	2	1	0	0	0	0	0	0	4	1	2	0	4	1	1	2	0
1	0	3.5	1	3	2	3	1	1	1	1	0	1	0	0	0	0	0	0	4	1	2	0	4	2	1	2	0
2	1	3.75	1	2	1	1	0	2	1	1	1	1	0	0	0	0	0	0	4	1	0	1	4	2	0	2	0
2	1	3.5	1	2	2	2	0	2	1	1	0	1	0	0	0	0	0	0	3	1	0	0	3	2	0	2	0
1	0	3.25	1	1	1	1	0	2	1	1	2	1	0	0	0	0	0	0	3	1	0	0	3	2	1	1	0
2	1	3	1	2	2	2	0	2	1	1	0	1	0	0	0	0	0	0	3	1	1	0	3	2	0	2	0
1	1	3.5	1	2	2	2	0	1	1	1	1	1	0	0	0	0	0	0	3	3	1	1	4	2	0	2	0
1	1	3.25	1	2	1	1	0	2	1	2	2	1	0	0	0	0	0	0	4	2	0	2	4	2	0	2	0
2	0	2.5	1	2	2	2	1	2	1	1	1	2	1	0	0	0	0	0	3	1	1	0	4	1	1	2	0
2	0	3.5	1	1	1	1	0	2	2	2	0	1	0	0	0	0	0	0	3	1	0	0	3	2	1	1	0
0	0	3.5	1	2	2	2	1	2	2	2	2	1	0	0	0	0	0	0	3	1	1	1	2	1	1	2	0
1	0	3.5	1	2	2	1	0	2	1	1	1	1	0	0	0	0	0	0	3	1	0	0	3	2	1	2	0
1	0	3.75	1	1	1	1	0	1	0	0	0	1	0	0	0	0	0	0	4	1	0	0	3	2	0	2	0
1	1	3.25	1	1	1	1	0	2	2	2	2	1	0	0	0	0	0	0	3	1	0	0	4	2	0	2	0
1	0	3.5	1	2	2	2	0	2	2	2	1	1	0	0	0	0	0	0	3	1	0	0	3	2	1	2	0
1	0	3.5	1	2	2	2	0	1	0	0	0	1	0	0	0	0	0	0	3	1	0	0	4	2	1	1	0
0	1	3.25	1	2	2	2	0	1	1	1	0	1	0	0	0	0	0	0	3	1	0	0	4	2	0	2	0
1	0	3.5	1	1	1	1	0	2	1	1	1	1	0	0	0	0	0	0	3	1	0	0	4	2	1	2	0
1	0	3.75	1	1	1	1	0	1	0	0	1	1	0	0	0	0	0	0	3	1	0	1	4	2	1	2	0
0	0	3.25	1	2	2	2	0	2	1	1	1	1	0	0	0	0	0	0	3	1	0	0	4	2	1	2	0
0	0	3.25	1	1	1	1	0	1	1	0	1	1	0	0	0	0	0	0	3	1	1	0	4	2	1	1	0
0	0	2.75	1	1	1	1	0	2	1	1	2	1	0	0	0	0	0	0	3	1	1	0	4	2	1	1	0
1	0	2.5	1	1	1	2	0	2	1	1	2	1	0	0	0	0	0	0	3	1	0	1	4	2	1	1	0
0	0	2.75	1	1	1	2	1	2	1	1	2	1	0	0	0	0	0	0	2	1	1	1	4	2	1	1	0
1	0	3.5	1	1	2	2	0	2	0	1	2	1	1	0	0	0	0	0	3	1	0	1	3	2	1	1	0
1	0	2.5	1	2	1	1	1	2	1	1	0	1	0	0	0	0	0	0	3	1	3	1	3	2	1	1	0
1	0	2.5	1	1	1	1	0	2	1	1	1	1	0	0	0	0	0	0	4	1	0	1	4	2	1	1	0
1	0	3.5	1	1	1	1	0	2	2	1	1	1	1	0	0	0	0	0	3	1	0	0	4	2	1	1	0
0	0	3.25	1	1	1	1	0	2	0	0	2	1	0	0	0	0	0	0	4	1	0	1	4	2	1	1	0
1	0	3.25	1	2	1	1	0	2	1	1	2	1	0	0	0	0	0	0	4	1	0	1	4	2	1	2	0
1	0	3	1	1	1	1	0	2	1	1	2	1	0	0	0	0	0	0	3	3	1	2	3	2	5	1	0
2	0	3.5	1	1	1	2	0	2	1	1	2	1	0	0	0	0	0	0	3	1	0	1	3	2	1	1	0
0	0	2.25	1	1	1	2	1	2	2	2	2	1	1	0	0	0	0	0	3	2	1	2	3	2	5	1	0
1	0	2.5	1	1	2	2	0	2	1	1	0	1	0	0	0	0	0	0	3	1	1	0	3	2	1	1	0
1	0	2.25	1	1	2	2	0	2	1	1	2	1	1	0	0	0	0	0	3	1	0	0	3	2	5	1	0
2	0	3.25	1	2	2	2	0	1	1	1	2	1	1	0	0	0	0	0	3	1	1	1	4	2	1	1	0
1	0	2.5	1	1	1	1	0	2	2	2	1	1	1	0	0	0	0	0	3	1	2	1	4	2	1	1	0
1	0	2.25	1	2	2	2	0	2	2	2	1	1	0	0	0	0	0	0	3	1	1	0	3	2	1	1	0
2	0	2.25	1	2	2	2	1	2	2	2	2	1	1	0	0	0	0	0	3	1	1	1	4	2	1	1	0
1	0	2.25	1	2	1	1	0	2	2	2	0	1	1	0	0	0	0	0	3	1	1	1	4	2	1	2	0
1	0	2.75	1	3	2	3	0	0	0	0	0	1	0	0	0	0	0	0	3	1	1	1	3	1	1	1	0
2	0	2.75	1	2	2	2	0	1	0	0	1	1	0	0	0	0	0	0	3	1	0	1	3	2	1	1	0
1	0	2.25	1	2	2	2	0	2	2	2	1	1	0	0	0	0	0	0	2	1	0	1	3	1	1	1	0
1	0	2.25	1	1	1	1	0	1	1	1	1	1	0	0	0	0	0	0	3	1	0	1	3	2	1	2	0
2	0	2.25	1	2	2	2	0	1	1	1	1	1	1	0	0	0	0	1	3	2	1	1	3	2	1	2	0
2	0	4	1	2	2	2	0	1	0	0	2	1	0	0	0	0	0	0	4	1	0	0	3	2	1	1	0
2	0	3	1	2	1	1	0	2	0	0	2	1	1	0	1	0	0	0	3	1	0	1	3	2	1	1	0
1	0	2.25	1	2	2	2	0	1	1	1	0	1	0	0	0	0	0	0	3	1	0	1	3	2	1	1	0
2	0	3.5	1	1	1	1	0	2	2	0	2	1	0	0	0	0	0	0	3	1	0	1	4	2	1	1	0
2	0	3.25	1	1	1	1	0	2	1	1	0	1	0	0	0	0	0	0	3	1	0	1	3	2	1	1	0
1	0	2	1	1	1	1	2	2	2	1	1	1	0	0	0	0	0	0	3	1	2	1	3	2	1	2	0
1	0	1.75	1	2	2	2	2	1	1	1	1	1	0	0	0	0	0	0	3	1	2	1	4	2	1	2	0
1	0	1.75	1	2	2	2	2	2	2	2	1	1	0	0	0	0	0	0	3	1	2	2	4	2	1	2	0
1	0	1.75	1	2	2	2	3	2	2	2	1	1	0	0	0	0	0	0	3	1	2	2	4	1	1	2	0
0	0	3	1	1	1	1	2	2	2	2	1	1	0	0	0	0	0	0	3	1	2	0	4	2	1	1	0
1	0	2.5	1	1	1	1	2	2	2	2	1	1	0	0	0	0	0	0	3	1	2	1	4	2	1	1	0
1	0	3.25	1	1	1	1	2	2	2	1	1	1	0	0	0	0	0	0	3	1	2	1	4	2	1	2	0
2	0	3	1	1	1	1	1	2	1	1	1	1	0	0	0	0	0	0	3	3	1	1	3	2	1	2	0
0	0	3	1	2	2	2	2	2	1	1	1	1	0	0	0	0	0	0	3	1	1	0	4	2	1	2	0
1	0	2	1	1	1	1	2	2	1	1	1	1	0	0	0	0	0	0	3	1	2	1	4	2	1	2	0
1	0	2	1	2	2	2	1	1	1	1	1	1	0	0	0	0	0	0	3	1	1	1	4	1	1	2	0
2	0	2.25	1	2	2	2	2	2	1	1	1	1	0	0	0	0	0	0	3	1	2	1	4	1	1	2	0
1	0	2.25	1	2	2	2	2	2	1	1	1	1	0	0	0	0	0	0	3	1	2	1	4	1	1	2	0
2	0	2.25	1	1	1	1	1	2	2	2	1	1	0	0	0	0	0	0	3	1	0	1	1	1	1	2	0
0	0	3	1	1	1	1	1	2	1	1	1	1	1	0	0	0	0	0	3	1	2	0	4	2	1	1	0
1	0	2.25	1	1	1	1	2	3	2	2	1	1	0	1	0	0	0	0	3	1	2	2	4	1	1	2	0
0	0	2.75	1	1	1	1	1	2	1	1	1	1	0	0	0	0	0	0	3	1	2	0	3	2	1	2	0
1	0	2	1	2	2	1	2	2	2	2	1	1	0	0	0	0	0	0	3	1	2	2	3	1	1	2	0
0	0	2.25	1	2	2	2	1	1	1	0	2	1	0	0	0	0	0	0	3	1	2	0	4	1	1	2	0
1	0	3	1	1	1	1	1	1	1	0	1	1	0	0	0	0	0	0	3	1	2	1	4	2	1	1	0
1	0	2	1	2	2	2	2	2	2	2	1	1	0	0	0	0	0	0	3	1	2	1	4	1	1	2	0
0	0	2	1	1	1	1	1	2	2	2	2	1	0	0	0	0	0	0	3	1	2	1	4	1	1	2	0
0	0	2.25	1	1	1	1	2	2	2	2	2	1	0	0	0	0	0	0	3	1	2	1	4	1	1	2	0
0	0	2.5	1	1	1	1	1	2	0	0	1	1	0	0	0	0	0	0	3	1	1	1	4	2	1	1	0
0	0	2.25	1	2	2	2	2	2	1	1	1	1	0	0	0	0	0	0	3	1	3	1	4	1	1	2	0
0	0	2	1	1	1	1	2	2	2	1	1	1	0	0	0	0	0	0	3	1	2	1	4	1	1	2	1
0	0	3	1	2	2	2	1	2	1	1	1	1	0	0	0	0	0	0	4	1	0	2	4	2	1	2	0
0	0	2.75	1	1	1	1	1	2	1	1	2	1	0	0	0	0	0	0	3	2	1	0	4	2	1	1	0
1	0	4	1	1	1	1	1	2	1	1	2	1	0	0	0	0	0	0	3	2	0	1	4	2	1	1	0
0	0	3.5	1	1	1	1	0	2	1	1	0	1	0	0	0	0	0	0	3	1	0	1	4	2	1	1	0
2	1	2.25	1	2	1	2	1	1	1	1	2	1	0	0	0	0	0	0	4	2	1	1	3	1	0	1	0
0	1	2.5	1	1	1	1	0	1	0	0	2	1	0	0	1	0	0	0	4	2	0	0	3	2	0	1	0
0	1	3	1	3	2	2	0	1	0	0	2	1	0	0	0	0	0	0	4	1	1	2	3	2	0	1	0
0	1	3.5	1	3	3	3	1	2	0	0	1	1	0	0	0	0	0	0	3	1	0	1	3	2	0	1	0
2	0	2.75	1	3	3	3	1	3	2	2	2	1	0	0	0	0	0	0	4	2	0	0	3	1	0	1	0
0	1	2.5	1	3	2	2	0	2	1	1	1	1	1	0	0	0	0	0	4	2	0	2	3	1	0	0	0
0	0	4	1	2	1	1	0	2	1	1	0	1	0	0	0	0	0	0	4	1	2	0	3	2	1	1	0
0	1	3.5	1	3	1	1	0	1	1	1	2	1	0	0	0	0	0	0	3	1	0	0	3	2	0	1	0
0	0	3	1	3	2	2	0	2	0	0	2	1	0	0	0	0	0	0	3	2	1	1	3	2	0	1	0
0	1	3.5	1	3	1	2	0	2	0	0	2	1	0	0	0	0	0	0	3	2	0	1	3	2	0	1	0
1	1	3.25	1	3	2	2	0	2	0	0	2	1	0	0	0	0	0	0	3	1	0	1	3	2	0	1	0
0	0	3	1	3	2	1	0	0	0	0	0	1	0	0	0	0	0	0	3	1	0	0	3	2	1	1	0
0	0	3.5	1	3	1	1	0	0	0	0	0	1	0	0	0	0	0	0	3	1	2	0	3	2	0	1	0
0	0	3.25	1	3	1	1	0	0	0	0	0	1	0	0	0	0	0	0	3	1	1	1	3	2	1	1	0
0	1	3.5	1	3	1	1	0	1	0	0	2	1	0	0	0	0	0	1	3	1	0	0	3	2	0	1	0
0	1	4	1	3	1	1	0	2	2	2	1	1	0	0	0	0	0	0	4	2	0	2	3	2	0	1	0
0	1	3.25	1	3	2	2	0	1	0	0	0	1	0	0	0	0	0	0	3	1	0	1	3	2	0	1	0
2	0	2.25	1	3	1	2	0	2	2	2	2	1	0	0	0	0	0	0	3	2	0	1	3	2	0	1	0
2	1	4	1	3	1	2	0	2	2	2	2	1	0	0	0	0	0	0	3	2	0	1	3	2	0	1	0
0	1	3.25	1	3	2	2	0	2	1	0	0	1	0	0	0	0	0	0	3	1	0	0	3	2	0	1	0
1	1	3	1	3	2	2	0	2	2	2	1	1	0	0	0	0	0	0	3	1	0	1	3	2	0	1	0
1	0	3.5	1	3	2	2	0	2	1	1	2	1	0	0	0	0	0	0	3	1	0	1	3	2	0	1	0
2	1	3	1	3	2	2	0	2	0	0	1	1	0	0	0	0	0	0	3	1	0	0	3	2	0	1	0
1	1	3.5	1	3	2	2	0	2	0	0	1	1	0	0	0	0	0	0	3	1	0	0	3	2	0	1	0
2	1	2.5	1	3	2	2	0	2	2	2	1	1	0	0	0	0	0	0	3	1	0	0	3	2	0	1	0
2	0	3.75	1	3	2	2	0	2	0	0	1	1	0	0	0	0	0	0	4	2	0	0	3	2	0	1	0
2	0	3.75	1	3	2	2	0	2	1	1	1	1	0	0	0	0	0	0	4	2	1	0	3	2	0	1	0
2	0	3.25	1	3	3	3	0	2	2	2	2	1	0	0	0	0	0	0	3	1	0	1	3	2	0	1	0
2	1	3.5	1	3	2	2	0	2	1	1	2	1	0	0	0	0	0	0	3	1	1	0	3	2	0	1	0
2	1	3.5	1	3	3	3	0	2	0	0	0	1	0	0	0	0	0	0	3	1	2	0	3	2	0	1	0
1	0	2.5	1	1	1	1	0	2	2	2	0	1	1	0	0	0	0	0	3	2	1	0	3	2	1	1	0
2	0	2.25	1	1	1	1	1	0	0	0	0	1	0	0	0	0	0	0	3	1	1	0	4	2	1	1	0
2	0	3.75	1	2	1	2	0	1	1	1	1	1	0	0	0	0	0	0	3	1	2	0	4	2	1	1	0
1	0	3.25	1	2	3	2	0	2	2	2	1	1	0	0	0	0	0	1	2	3	1	0	4	2	5	1	0
1	0	2.75	1	2	1	1	1	2	2	2	0	1	0	0	0	0	0	0	3	1	2	0	4	2	1	2	0
1	0	2.25	1	1	1	1	0	2	2	2	1	1	0	0	0	0	0	0	3	2	1	1	4	1	1	2	0
1	0	3.25	1	2	1	1	1	1	1	1	1	1	1	0	1	0	0	0	3	1	2	1	4	2	1	2	0
2	0	3.75	1	1	1	1	1	3	1	1	1	1	0	0	0	0	0	0	3	1	1	1	4	2	1	2	0
2	0	3.75	1	1	1	1	0	2	1	0	0	1	0	0	0	0	0	0	3	2	1	0	4	2	1	2	0
2	0	2	1	2	1	1	2	2	1	1	1	1	0	0	0	0	0	0	3	1	2	0	4	1	1	2	0
2	0	3	1	1	1	1	2	2	0	0	0	1	0	0	0	0	0	0	3	1	2	0	4	2	1	1	0
1	0	2.25	1	1	1	1	1	2	1	2	1	1	0	0	0	0	0	0	3	1	2	0	4	1	1	2	0
2	0	4	1	1	1	1	0	1	1	1	1	1	0	0	0	0	0	0	3	2	1	0	4	2	0	1	0
2	0	2.5	1	1	1	1	1	2	1	1	1	1	0	0	0	0	0	0	3	1	2	0	4	3	1	1	0
0	0	3.5	1	1	1	1	1	1	1	1	0	1	0	0	0	0	0	0	3	1	2	0	4	2	1	1	0
2	0	2.75	1	2	2	2	1	2	1	1	1	1	0	1	1	0	0	0	3	1	0	2	4	2	1	1	0
1	0	3.5	1	2	2	1	1	2	2	1	1	1	0	0	0	0	0	0	3	1	0	0	4	2	1	1	0
0	0	4	1	1	1	1	1	2	1	1	1	1	0	0	0	0	0	0	3	1	1	1	3	2	1	1	0
2	0	2.25	1	1	1	1	1	0	0	0	0	1	0	0	0	0	0	0	3	2	0	1	4	1	1	2	0
2	0	2	1	1	1	1	2	1	0	0	0	1	1	0	0	0	0	0	3	1	2	0	4	1	1	2	0
1	0	2	1	2	2	2	2	1	1	1	1	1	0	0	0	0	0	0	3	1	2	1	4	1	1	2	0
2	0	2.25	1	2	2	2	2	2	2	2	2	1	0	0	0	0	0	0	3	2	1	0	4	1	1	2	0
2	0	3.75	1	2	2	2	2	2	1	1	1	1	0	0	0	0	0	0	3	1	1	1	4	1	1	2	0
1	0	3.5	1	2	1	1	0	1	1	0	1	1	0	0	0	0	0	0	3	1	0	0	4	2	1	1	0
1	0	3	1	1	1	1	1	2	1	1	0	1	0	0	0	0	0	0	3	1	1	0	4	2	1	2	0
2	0	2.75	1	2	2	2	1	2	1	1	2	1	0	0	0	0	0	0	3	1	0	0	4	1	1	2	0
3	0	3	1	1	1	1	2	2	1	1	1	1	0	0	0	0	0	0	3	1	2	0	4	1	1	2	0
3	0	2.5	1	2	2	1	1	1	1	1	0	1	0	0	0	0	0	0	3	1	1	0	4	1	1	2	0
3	0	3.5	1	1	1	1	0	2	1	1	1	1	0	0	0	0	0	0	3	1	0	1	4	2	0	1	0
2	0	3.25	1	1	1	1	1	2	1	1	1	1	0	0	0	0	0	0	3	1	0	0	4	2	1	1	0
1	0	3	1	2	2	2	0	2	0	0	0	1	0	0	0	0	0	0	4	1	0	0	3	2	1	1	0
1	0	1.5	1	3	3	3	2	2	1	0	0	1	0	0	0	0	0	0	2	1	1	1	3	1	1	3	0
1	0	2.75	1	3	2	2	1	2	1	1	2	3	0	0	0	0	0	0	3	1	1	2	3	1	1	2	0
1	0	3.5	1	3	1	1	2	2	1	1	0	1	0	0	0	0	0	0	3	1	2	0	3	1	1	2	0
0	0	3	1	3	2	2	1	2	0	0	1	1	0	0	0	0	0	0	3	1	2	1	3	1	1	2	0
1	0	3.5	1	3	2	2	0	2	0	0	2	1	0	0	1	0	1	0	3	1	0	1	2	1	1	2	0
1	0	3.5	1	2	2	2	1	1	0	0	0	1	0	0	0	0	0	0	3	1	1	1	3	2	1	2	0
0	0	3.5	1	3	2	2	1	2	0	0	1	1	0	0	0	0	0	0	3	1	2	1	3	1	1	2	0
1	0	3.5	1	3	2	2	1	2	0	0	1	1	0	0	0	0	0	1	4	1	1	0	3	2	1	2	0
2	0	2.25	1	3	3	2	2	0	0	0	0	1	0	0	0	0	0	0	3	1	3	1	3	1	1	2	0
0	0	2.75	1	2	2	2	2	2	2	2	2	1	0	0	0	0	0	0	3	1	1	0	3	1	1	2	0
1	0	2.25	1	2	3	3	2	2	1	1	0	1	0	0	0	0	0	0	3	2	3	0	3	1	1	3	0
1	0	3	1	3	3	3	1	1	0	0	2	1	0	0	1	0	0	0	3	1	1	2	3	2	1	2	0
1	0	3	1	3	2	2	1	2	0	0	0	1	0	0	0	0	0	0	3	1	1	0	3	1	1	2	0
1	0	2	1	3	2	2	2	2	1	1	0	1	1	0	1	0	0	0	2	1	2	2	3	1	1	2	0
0	1	3.5	1	2	2	2	0	2	0	0	2	1	1	0	0	0	0	0	3	2	0	2	3	2	0	1	0
1	1	3.5	1	2	2	2	0	2	2	1	1	1	0	0	0	0	0	0	3	1	0	2	3	2	0	1	0
0	1	3.5	1	2	2	2	0	2	2	1	1	1	0	0	0	0	0	0	3	1	0	1	3	2	0	1	0
0	1	3.75	1	2	1	1	0	1	1	1	1	1	0	0	1	0	0	0	4	2	0	2	3	2	0	0	0
0	1	4	1	3	2	2	1	2	1	0	0	1	0	0	0	0	0	0	3	1	1	2	3	2	0	1	0
0	1	3	1	3	3	3	2	0	1	1	1	1	0	0	0	0	0	0	3	1	2	0	3	2	0	2	0
0	1	3.5	1	2	1	1	1	2	1	1	0	1	1	0	0	0	0	0	3	1	0	2	3	2	0	1	0
1	1	3.5	1	2	1	1	0	2	2	2	0	1	0	0	0	0	0	0	3	1	0	1	3	2	0	1	0
1	1	3.25	1	2	2	2	1	2	1	1	2	1	0	0	0	0	0	0	3	1	0	0	3	1	0	2	0
0	1	2.75	1	3	3	3	1	0	0	0	0	1	0	0	1	0	0	0	3	1	0	1	3	2	0	2	0
2	1	3.75	1	2	1	1	1	2	2	1	0	1	0	0	1	0	0	0	3	1	0	1	3	2	0	1	0
1	1	3	1	2	1	1	0	0	0	0	0	1	0	0	0	0	0	0	4	1	0	1	3	2	0	1	0
2	1	3.5	1	1	0	0	0	0	0	0	2	1	0	0	0	0	0	0	3	3	1	0	3	2	0	1	0
0	0	2.25	1	1	1	1	2	2	1	0	2	1	1	0	0	0	0	0	3	1	2	0	4	1	1	2	0
0	1	3.5	1	3	3	3	0	1	0	0	0	1	0	0	0	0	0	0	3	1	1	1	3	1	0	2	0
1	0	2.25	1	1	1	1	2	1	0	0	0	1	0	0	0	0	0	0	3	1	2	1	4	1	1	1	0
0	0	3.25	1	1	1	1	1	2	1	0	1	1	0	0	0	0	0	0	3	1	1	1	4	2	1	1	0
2	0	3	1	2	2	2	2	2	1	1	1	1	0	0	0	0	0	0	3	1	1	0	4	1	1	2	0
1	0	3.5	1	2	1	1	1	2	0	0	0	1	0	0	0	0	0	0	3	1	1	1	4	2	1	2	0
1	0	3.5	1	1	1	1	1	0	0	0	0	1	0	0	0	0	0	0	3	1	1	0	3	2	1	1	0
0	0	2	1	1	1	1	2	1	1	1	1	1	0	0	0	0	0	0	3	1	2	1	4	1	1	2	0
2	1	2.75	1	2	1	1	1	2	1	1	0	1	0	0	0	0	0	0	4	1	2	1	4	2	0	1	0
2	1	2.5	1	1	0	0	1	1	1	0	0	1	0	0	1	0	0	0	3	1	2	1	3	2	0	1	0
2	1	2.25	1	0	0	1	2	2	1	1	0	1	0	0	0	0	0	0	3	1	3	1	4	1	3	1	0
1	1	2.25	1	2	1	1	2	1	0	0	0	1	0	0	0	0	0	0	3	1	2	1	3	1	0	1	0
2	1	2.25	1	2	2	2	1	2	0	0	0	1	1	0	0	0	0	0	3	1	2	1	4	1	0	1	0
1	0	2	1	1	1	1	1	0	0	0	0	1	1	0	0	0	0	0	3	1	2	0	4	1	1	1	0
2	0	2.5	1	1	1	1	1	2	0	0	2	1	0	0	1	0	0	0	3	1	0	0	3	1	1	1	0
2	0	3.5	1	1	1	1	0	2	0	0	0	1	0	0	0	0	0	0	3	1	0	1	4	2	5	1	0
2	1	3	1	1	1	1	1	2	1	2	1	1	0	0	0	0	0	0	4	1	2	0	4	1	1	1	0
1	1	3	1	1	1	1	1	2	0	0	0	1	0	0	0	0	0	0	3	1	0	1	3	1	0	1	0
2	0	3.25	1	1	1	1	0	2	2	0	1	1	0	0	0	0	0	0	3	1	1	2	3	2	0	1	0
2	0	3	1	1	1	1	2	2	1	1	2	1	0	0	0	0	0	0	3	2	2	2	4	1	1	1	0
1	0	2.5	1	1	1	1	3	0	1	0	0	2	0	0	0	0	0	0	3	1	2	1	4	1	1	1	0
1	0	2.25	1	1	1	1	0	1	0	0	0	1	0	0	0	0	0	0	3	1	1	1	4	1	1	1	0
1	0	2.75	1	1	1	1	1	0	0	0	0	1	0	0	0	0	0	0	3	1	1	1	4	2	1	1	0
1	0	2.75	1	1	1	1	2	2	2	2	1	2	0	0	0	0	0	0	4	1	2	1	3	3	1	0	0
1	0	2.25	1	1	1	1	2	2	1	1	2	1	0	0	0	0	0	0	4	1	1	1	4	1	1	1	0
1	0	2.5	1	1	1	1	2	2	1	1	0	1	1	0	0	0	0	0	3	1	1	1	4	1	1	1	0
1	0	2.75	1	1	1	1	1	2	0	0	0	1	1	0	0	0	0	0	3	1	0	1	4	1	5	1	0
2	0	3.5	1	1	1	1	0	2	0	0	0	1	0	0	0	0	0	0	3	1	0	2	4	2	0	1	0
2	1	2.5	1	2	2	2	2	2	1	1	0	1	0	0	0	0	0	0	3	1	1	0	3	1	0	2	0
1	1	2.5	1	2	2	2	2	0	0	0	0	2	0	0	0	0	0	0	4	1	2	2	4	1	0	1	0
2	1	3.25	1	1	1	1	1	1	0	0	1	1	0	0	0	0	0	0	3	1	1	0	4	2	0	0	0
2	0	2.25	1	2	2	2	2	1	1	0	1	1	1	0	0	0	0	0	3	1	2	0	4	1	1	1	0
1	1	2	1	1	1	1	2	1	1	0	0	1	1	0	0	0	0	0	3	1	2	0	4	1	0	1	0
1	1	2.75	1	1	1	1	2	1	1	1	0	1	0	0	0	0	0	0	3	1	2	0	4	2	0	1	0
1	1	2	1	2	2	2	2	2	1	1	2	1	0	0	0	0	0	0	3	1	2	1	4	1	0	1	0
1	1	2.25	1	1	1	1	0	2	1	1	0	1	0	0	0	0	0	0	3	1	1	2	4	1	0	1	0
1	0	3.5	1	2	1	1	1	2	0	0	1	1	0	0	0	0	0	0	3	2	1	1	4	2	1	1	0
1	1	2.5	1	2	2	1	2	2	1	1	1	2	0	0	0	0	0	0	3	1	2	1	3	1	0	1	0
1	1	3.5	1	2	1	1	0	2	2	2	1	1	0	0	0	0	0	0	3	1	1	1	4	2	0	1	0
1	1	2.5	1	1	1	1	2	2	2	1	0	1	0	0	0	0	0	0	3	1	2	0	3	1	0	1	0
1	1	3.25	1	1	1	1	2	2	1	1	1	1	0	0	0	0	0	0	3	1	1	1	3	2	0	1	0
1	1	3	1	1	1	1	1	2	1	1	1	1	0	0	0	0	0	0	3	1	1	0	4	1	0	1	0
0	0	2	1	2	1	2	2	2	1	2	1	1	0	0	0	0	0	0	3	1	2	0	4	1	1	2	0
0	0	2.25	1	2	1	1	3	2	2	2	1	2	0	0	0	0	0	0	3	1	3	1	4	3	1	2	0
0	0	2.75	1	1	1	1	2	1	2	2	0	1	1	0	0	0	0	0	3	1	2	1	4	1	1	2	0
2	0	1.5	1	2	2	2	3	2	1	1	1	1	0	0	0	0	0	0	3	1	3	1	4	1	1	2	0
1	0	3.75	1	1	1	1	1	2	0	0	2	1	0	0	0	0	0	0	4	1	0	1	4	2	0	1	0
1	0	2.25	1	2	2	2	1	2	1	0	2	1	0	0	0	0	0	0	3	1	1	1	4	1	1	2	0
0	1	2.25	1	1	1	1	2	1	1	1	1	1	0	0	0	0	0	0	3	1	3	0	4	1	0	1	0
0	0	2.75	1	1	1	1	1	1	0	0	0	1	0	0	0	0	0	0	3	1	1	1	4	1	1	1	0
0	0	3	1	1	1	1	1	2	1	1	2	1	0	0	0	0	0	0	3	1	1	0	4	1	1	1	0
1	0	2.75	1	2	1	1	2	2	1	1	1	1	0	0	0	0	0	0	3	1	1	1	4	1	1	2	0
1	0	3	1	1	1	1	2	2	2	2	0	1	0	0	0	0	0	0	3	1	2	0	4	1	1	1	0
2	1	3.75	1	2	1	2	1	2	1	1	2	1	0	0	0	0	0	0	4	1	0	1	4	2	0	1	0
0	0	1.75	1	2	1	2	2	2	2	2	0	1	0	0	0	0	0	0	3	2	2	0	4	1	1	2	1
1	0	3.5	1	2	1	1	2	2	1	1	2	1	0	0	0	0	0	0	3	1	1	1	4	1	1	1	0
1	0	2.5	1	1	1	1	1	2	0	0	0	1	0	0	0	0	0	0	3	1	0	0	4	1	1	1	0
0	0	3.5	1	1	1	1	1	2	1	1	2	1	0	0	0	0	0	0	4	1	1	0	4	1	1	1	0
1	0	3	1	1	1	1	2	2	1	1	2	1	1	0	0	0	0	0	4	1	2	1	4	1	1	1	0
2	0	3.5	1	1	1	1	2	2	2	2	2	1	0	0	0	0	0	0	3	1	2	1	4	1	1	1	0
2	0	2.75	1	1	1	1	2	0	0	0	1	1	0	0	0	0	0	0	3	1	2	0	4	1	1	1	0
2	1	3	1	2	2	2	1	2	1	1	1	1	0	0	0	0	0	0	3	1	2	0	4	1	0	1	0
2	0	1.75	1	2	2	2	3	2	2	2	2	4	0	0	0	0	0	0	3	2	3	3	4	1	1	1	1
2	0	2	1	1	1	1	1	2	1	0	1	1	1	0	0	0	0	0	3	1	1	1	4	2	1	1	0
1	0	2.5	1	1	1	1	1	2	2	0	0	1	0	0	0	0	0	0	3	1	1	0	4	1	1	1	0
2	0	2.25	1	1	1	1	2	3	1	0	0	1	0	0	0	0	0	0	3	2	2	3	4	1	1	1	0
2	0	2.25	1	1	1	1	1	2	1	0	1	1	1	0	0	0	0	0	3	1	1	2	4	1	1	2	0
3	0	2	1	2	2	2	2	2	2	1	1	2	1	0	0	0	0	0	3	2	1	2	4	1	1	1	0
2	0	2	1	2	2	2	2	0	1	1	0	1	0	0	0	0	0	0	3	1	1	1	4	1	1	1	0
2	0	2.25	1	2	2	2	1	3	1	1	2	1	0	0	0	0	0	0	3	1	0	1	3	1	5	1	0
1	0	2.25	1	1	1	1	1	2	0	0	0	2	0	0	0	0	0	0	3	1	1	0	4	2	1	1	0
1	0	2	1	1	1	1	2	2	1	1	0	2	0	0	0	0	0	0	3	3	2	3	5	1	1	1	0
1	0	2.25	1	2	2	2	2	2	2	2	1	1	0	0	1	0	0	0	3	1	0	1	4	1	1	1	0
1	0	3.5	1	1	1	1	1	2	1	0	1	1	0	0	0	0	0	0	3	2	1	2	3	1	1	1	0
1	0	2.25	1	2	2	2	1	2	2	2	1	1	1	0	0	0	0	0	4	1	2	0	4	1	1	1	0
1	0	2.75	1	1	1	1	1	1	1	1	2	1	0	0	0	0	0	0	3	3	0	3	4	1	1	1	0
1	0	2.75	1	1	1	1	1	2	0	0	1	1	0	0	0	0	0	0	3	3	0	3	4	1	1	1	0
2	0	2	1	2	2	2	2	2	0	0	2	1	0	0	0	0	0	0	3	1	0	1	3	1	1	1	0
0	0	2.25	1	1	1	1	2	1	0	0	2	1	0	0	0	0	0	0	3	2	1	2	3	1	1	1	0
2	0	2.25	1	2	2	2	2	2	1	0	0	2	0	0	0	0	0	0	3	1	2	0	4	1	1	1	0
1	0	3.25	1	1	1	1	1	2	2	1	1	1	1	0	0	0	0	0	3	1	0	1	4	2	1	1	0
0	0	2.25	1	2	2	2	3	2	1	1	0	2	0	0	0	0	0	0	3	1	3	3	4	1	1	1	0
1	0	3.5	1	1	1	1	1	0	0	0	0	1	0	0	0	0	0	0	3	2	0	3	4	2	1	1	0
1	0	2.25	1	1	1	1	1	2	1	1	1	1	0	0	0	0	0	0	3	1	0	1	3	2	1	1	0
1	0	2.5	1	1	1	1	1	1	1	0	1	1	0	0	0	0	0	0	3	2	0	3	4	2	5	1	0
2	0	2	1	1	1	1	1	2	0	0	1	1	0	0	1	0	0	0	3	2	0	1	5	1	1	1	0
2	0	2	1	1	1	1	2	2	1	0	0	1	0	0	1	0	0	0	3	1	2	0	4	1	1	1	0
1	0	2.75	1	2	2	2	2	2	0	0	0	2	0	0	1	0	0	0	4	1	2	0	4	1	1	1	0
1	0	2.25	1	2	2	2	1	2	2	2	0	1	0	1	0	0	0	0	4	2	1	2	4	1	1	1	0
1	0	2.25	1	1	1	1	2	2	2	2	2	2	0	0	1	0	0	0	3	1	2	0	3	1	1	1	0
1	0	3.25	1	2	2	2	2	2	2	1	1	1	0	0	0	0	0	0	3	1	1	0	5	2	1	1	0
1	0	3.5	1	2	2	2	1	2	1	1	1	1	0	0	0	0	0	0	4	2	1	3	5	1	1	1	0
2	0	2.5	1	1	1	1	1	2	1	1	1	1	0	0	1	0	0	0	3	1	1	1	4	2	1	1	0
2	0	2.75	1	2	2	2	1	2	2	1	0	1	0	0	0	0	0	0	3	1	1	1	4	1	1	1	0
1	0	1.5	1	3	2	2	2	2	1	0	1	1	1	0	0	0	0	1	2	1	2	1	4	1	1	2	2
1	0	2.75	1	1	1	1	1	2	1	1	1	1	0	0	0	0	0	0	3	1	1	0	4	2	1	1	0
0	0	1.5	1	2	2	1	2	2	0	0	1	1	0	0	0	0	0	0	3	4	2	0	4	2	1	1	2
1	0	2	1	2	2	2	1	2	1	1	0	1	0	0	1	0	0	0	3	2	1	2	4	1	1	2	3
1	0	2.25	1	2	2	2	2	2	2	2	2	1	1	0	1	0	0	0	3	3	2	1	5	1	1	1	3
0	0	2.5	1	3	2	2	1	2	1	1	0	1	0	0	0	0	0	0	3	1	1	0	4	1	1	3	0
1	0	2.25	1	2	2	2	2	2	0	0	1	1	1	0	0	0	0	0	3	1	2	1	4	1	1	2	0
0	0	2.75	1	1	1	1	1	2	0	0	0	1	1	0	1	0	0	0	3	1	1	2	4	1	1	1	0
0	0	2.75	1	1	1	1	1	2	0	0	0	1	1	0	1	0	0	0	3	2	1	3	4	2	1	1	0
0	0	1.75	1	2	2	2	2	2	2	1	1	1	1	0	0	0	0	0	3	2	1	2	5	1	5	2	0
0	0	2	1	1	1	1	1	2	1	1	0	1	0	0	0	0	0	0	3	3	1	2	4	1	1	1	0
0	0	2.5	1	2	2	2	3	2	1	1	1	1	0	0	0	0	0	0	3	1	3	1	4	1	1	2	0
1	0	2.25	1	1	1	1	2	2	2	2	1	1	0	0	1	0	0	0	3	2	2	1	4	1	1	2	0
1	0	2	1	2	2	2	2	1	0	0	0	1	0	0	0	0	0	0	3	1	0	1	4	3	1	1	0
1	0	2.5	1	1	1	1	1	0	0	0	0	1	0	0	0	0	0	0	2	1	1	0	4	1	1	1	0
1	0	3.5	1	1	1	1	1	2	0	0	0	1	0	0	0	0	0	0	3	2	1	1	5	2	1	1	0
1	0	2.5	1	2	1	1	1	0	0	0	0	1	1	0	0	0	0	0	3	1	0	1	5	1	1	1	0
2	0	2	1	2	2	2	2	0	1	1	0	1	1	0	0	0	0	0	3	1	2	1	5	1	1	1	0
1	0	2.75	1	2	2	2	1	2	2	1	1	1	1	0	0	0	0	0	3	1	1	0	4	1	1	1	0
1	0	2.75	1	2	2	2	2	2	2	2	0	1	1	0	0	0	0	0	3	1	2	1	4	1	1	1	0
2	1	3.25	1	2	2	2	1	0	0	0	1	1	1	0	1	0	0	0	3	1	0	1	4	2	0	1	0
2	0	3.5	1	1	1	1	1	2	1	1	0	1	0	0	0	0	0	0	3	1	1	0	4	2	1	1	0
2	0	3.5	1	1	1	1	1	1	1	0	1	1	0	0	0	0	0	0	3	1	0	1	4	2	1	1	0
1	0	3.5	1	1	1	1	1	2	0	0	1	1	0	0	0	0	1	0	3	1	0	1	3	2	1	1	0
2	0	2	1	2	2	2	2	2	1	2	0	2	0	0	0	0	0	0	3	1	2	1	3	1	1	1	0
2	0	2.75	1	1	2	2	2	2	2	2	2	1	0	0	0	0	0	1	3	2	1	1	3	2	1	2	1
2	0	3.5	1	2	2	2	1	1	0	0	0	1	0	0	0	0	0	0	3	1	0	0	4	2	1	1	0
1	0	2.5	1	2	2	2	1	2	2	0	0	1	0	0	0	0	0	0	1	1	1	1	4	1	1	1	0
2	0	3.25	1	1	1	1	1	2	2	2	0	1	0	0	0	0	0	0	3	1	2	0	4	2	0	1	1
2	0	2.5	1	2	1	1	2	2	1	1	1	1	0	0	0	0	0	0	3	1	2	0	4	1	1	1	0
2	1	3	1	1	1	1	2	2	1	2	1	1	0	0	0	0	0	0	3	1	2	1	4	2	0	2	0
1	0	2	1	2	2	2	3	1	1	0	1	1	0	0	0	0	0	0	3	1	2	1	4	1	1	1	0
2	1	2.25	1	2	2	2	3	2	1	1	1	1	0	0	0	0	0	0	4	1	3	1	4	1	1	1	2
2	1	3	1	2	1	1	1	1	1	1	1	1	0	0	0	0	0	0	4	1	1	0	4	2	0	1	0
2	0	2.25	1	1	1	1	2	2	1	1	2	1	0	0	0	0	0	0	3	1	2	0	3	1	1	1	0
1	0	2.75	1	1	1	1	2	2	1	0	1	1	0	0	0	0	0	0	4	1	2	1	4	1	1	1	0
1	0	2.5	1	1	1	1	2	1	1	1	0	1	0	0	0	0	0	0	3	1	1	0	4	1	1	1	0
1	0	3	1	1	1	1	1	0	0	0	0	1	0	0	0	0	0	0	4	1	1	0	4	2	0	1	0
1	0	2.5	1	1	1	1	1	2	1	1	0	1	0	0	0	0	0	0	4	1	1	0	4	2	1	1	0
1	0	3.25	1	1	1	1	1	1	1	1	1	1	0	0	0	0	0	0	4	1	1	1	4	2	1	1	0
1	0	3	1	1	1	1	2	1	1	1	0	1	0	0	0	0	0	0	4	1	2	0	4	2	0	1	0
2	0	3	1	1	1	1	2	2	1	1	1	1	0	0	0	0	0	0	4	1	2	0	4	1	1	1	0
2	0	2.75	1	2	2	2	2	1	2	1	1	1	0	0	0	0	1	1	4	1	2	1	4	1	1	1	0
2	0	2.75	1	1	1	1	1	1	1	0	0	1	0	0	0	0	0	0	4	1	2	1	4	1	1	1	0
1	0	2	1	2	2	2	2	2	1	1	1	1	0	0	0	0	0	0	3	1	2	0	4	1	1	1	0
2	0	3	1	1	1	1	1	1	1	0	0	1	0	0	0	0	0	0	4	1	1	1	4	2	0	1	0
1	0	2.25	1	1	1	1	2	0	0	0	0	1	0	0	0	0	0	0	3	1	1	0	4	1	1	1	0
2	0	3.25	1	1	1	1	0	1	1	1	1	1	0	0	0	0	0	0	4	1	1	0	4	2	1	1	0
1	0	2.75	1	1	1	1	1	0	1	1	1	1	0	0	0	0	0	0	4	1	0	0	4	1	1	1	0
1	0	2.75	1	2	2	2	2	1	1	1	1	1	0	0	0	0	0	0	3	1	3	0	4	1	1	1	0
1	0	3.5	1	1	1	1	1	2	2	2	1	1	0	0	0	0	0	0	4	1	0	0	4	2	0	1	0
1	0	2.5	1	2	2	2	2	2	2	2	1	1	0	0	0	0	0	0	3	1	2	0	4	1	1	1	0
1	0	3	1	1	1	1	1	2	2	2	1	1	0	0	0	0	0	0	4	1	1	0	4	1	1	1	0
1	0	2.75	1	1	1	1	1	1	1	1	0	1	0	0	0	0	0	0	3	1	1	0	4	1	1	1	0
1	1	3.25	1	1	1	1	1	0	0	0	0	1	0	0	0	0	0	0	4	1	1	1	4	2	0	1	0
1	0	2.5	1	2	2	2	1	0	1	2	1	1	0	0	0	0	0	0	4	4	1	1	4	1	1	1	0
2	1	2.75	1	2	2	2	2	1	1	1	1	1	0	0	0	0	0	0	4	1	1	1	4	1	0	1	0
2	1	3.5	1	1	1	1	1	1	1	1	1	1	0	0	0	0	0	0	4	1	1	0	4	2	0	1	0
2	0	2.25	1	2	2	2	2	0	0	0	1	1	0	0	0	0	0	0	4	2	2	2	4	1	1	1	0
2	0	2.5	1	2	2	2	2	1	0	0	2	2	0	0	0	0	0	0	3	3	2	3	3	1	1	2	0
1	0	2.25	1	2	2	2	2	1	0	0	2	1	0	0	1	0	0	0	4	3	1	1	3	1	1	2	0
2	0	2.5	1	2	2	2	2	1	0	0	2	1	0	0	0	0	0	0	4	1	1	1	3	1	1	2	0
1	0	2	1	1	1	1	1	2	2	1	2	1	0	0	0	0	0	0	4	3	1	1	4	1	1	2	0
1	0	2.5	1	2	2	2	1	2	2	1	0	1	1	0	0	0	0	0	4	1	1	1	4	1	1	2	0
1	0	2	1	2	2	2	2	3	2	2	2	1	0	0	0	0	0	0	3	4	2	1	4	1	1	2	0
1	0	2.75	1	3	3	3	2	2	1	1	2	1	0	0	0	0	0	0	3	3	2	3	4	1	1	2	0
1	0	3	1	2	2	2	2	1	0	0	2	1	0	0	0	0	0	0	4	4	2	3	4	1	1	2	0
1	0	2.5	1	2	2	2	2	2	2	2	1	1	1	0	0	0	0	0	3	4	2	1	4	1	1	4	0
1	0	2	1	2	2	2	2	2	1	1	2	1	0	0	0	0	0	0	3	3	1	2	4	1	1	3	0
1	1	2.5	1	2	2	2	2	2	0	0	2	1	0	0	0	0	0	0	4	3	2	1	4	1	0	2	0
0	0	2	1	2	2	2	2	2	1	2	2	1	0	0	0	0	0	0	3	3	2	1	4	1	1	3	2
0	0	2.75	1	2	2	2	1	2	0	0	2	1	0	0	0	0	0	0	4	4	2	3	4	1	1	2	0
0	0	3.5	1	1	1	1	1	1	1	1	0	1	0	0	0	0	0	0	4	1	1	1	3	2	1	2	0
0	0	3	1	1	1	1	2	1	1	0	0	1	1	0	0	0	0	0	3	1	2	1	4	1	1	2	0
0	0	2.25	1	2	2	2	2	2	1	0	1	1	0	0	0	0	0	0	4	1	2	1	4	1	1	2	0
0	0	3.5	1	1	1	1	1	1	1	0	0	1	0	0	0	0	0	0	4	1	1	0	4	2	1	2	0
0	0	2.5	1	1	1	1	2	1	1	0	0	1	0	0	0	0	0	0	3	1	2	1	3	2	1	2	0
0	0	2.5	1	2	2	2	2	2	1	1	1	1	0	0	0	0	0	0	4	2	2	2	4	1	1	2	0
0	0	2.25	1	2	2	2	2	0	0	0	1	1	0	0	0	0	0	0	4	2	2	1	4	1	1	2	0
0	0	2.5	1	2	2	2	2	0	1	0	1	1	0	0	0	0	0	0	3	1	2	1	4	1	1	2	0
2	0	2.75	1	1	1	1	2	1	1	1	1	1	0	0	0	0	0	0	4	1	2	1	4	1	1	2	0
2	0	2.5	1	1	1	1	2	0	0	0	0	1	0	0	0	0	0	0	4	2	1	1	4	2	1	2	0
2	0	3	1	1	1	1	0	0	0	0	0	1	0	0	0	0	0	0	3	1	0	1	4	2	1	1	0
2	0	3.25	1	1	1	1	1	0	1	0	0	1	0	0	0	0	0	0	4	1	1	1	4	2	1	1	0
2	0	3.5	1	2	2	2	2	2	1	1	2	1	0	0	0	0	0	0	4	1	1	1	4	2	0	2	0
1	0	2.25	1	2	2	2	2	1	1	1	1	1	0	0	0	0	0	0	4	2	2	2	4	1	1	2	0
2	0	3.75	1	1	1	1	1	2	0	0	0	1	0	0	0	0	0	0	4	2	0	1	3	2	1	2	0
2	0	3	1	1	1	1	1	1	1	0	1	1	0	0	0	0	0	0	4	1	1	1	4	1	1	2	0
2	0	2.25	1	3	3	3	2	1	0	0	1	1	0	0	0	0	0	0	4	1	1	1	4	1	1	2	0
3	0	2.25	1	1	1	1	2	2	2	0	2	1	0	0	0	0	0	0	3	1	2	2	4	1	1	3	1
1	0	3.25	1	2	2	2	1	2	2	2	2	1	0	0	1	0	0	0	4	1	0	2	3	2	1	2	0
2	0	3	1	2	2	2	2	2	2	2	1	1	0	0	0	0	0	0	4	1	1	0	4	1	0	2	0
1	0	3	1	1	1	1	1	1	1	0	1	1	1	0	0	0	0	1	4	1	0	0	4	2	1	2	0
2	0	2	1	2	2	2	2	1	0	0	1	1	0	0	0	0	0	0	4	1	2	1	4	1	1	2	0
2	0	2.25	1	2	2	2	2	2	2	2	2	1	0	0	0	0	0	0	4	1	2	1	3	1	1	2	0
1	0	3	1	2	2	2	1	1	0	0	0	1	0	0	0	0	0	0	4	1	1	1	3	2	1	2	0
1	0	2.25	1	2	2	2	2	1	0	0	0	1	0	0	0	0	0	0	4	1	2	0	3	1	1	2	0
1	0	3.5	1	1	1	1	1	0	0	0	0	1	0	0	1	0	0	0	4	1	1	1	3	2	1	1	0
1	0	2.25	1	1	1	1	1	2	2	0	2	1	0	0	0	0	0	1	4	1	2	1	3	1	1	1	0
1	0	2.75	1	2	2	2	2	2	1	1	2	1	0	0	0	0	0	0	4	1	1	0	4	1	1	2	0
1	0	2.25	1	2	2	2	2	2	1	0	0	1	0	0	0	0	1	0	3	1	1	1	2	1	1	2	0
1	0	3.5	1	2	2	2	2	1	1	1	0	1	0	0	0	0	0	0	4	1	2	1	4	1	1	2	0
1	0	3.5	1	2	2	2	2	1	0	0	0	1	0	0	0	0	0	0	4	1	2	1	4	1	1	2	0
0	0	4	1	2	2	2	2	2	1	1	0	1	0	0	0	0	0	0	4	1	2	0	3	1	1	2	0
0	0	3.25	1	2	2	2	2	2	1	0	1	1	0	0	0	0	0	0	4	1	2	0	4	1	1	2	0
0	0	3.5	1	2	2	2	2	2	1	1	1	1	0	0	0	0	0	0	4	1	2	1	4	1	1	1	0
0	0	1.75	1	2	2	2	3	2	0	0	2	1	0	0	0	0	0	0	3	1	2	2	4	1	1	3	1
0	0	2.5	1	2	2	2	2	2	2	0	2	1	0	0	1	1	0	1	3	1	1	1	4	1	1	2	0
1	0	2	1	2	2	2	2	2	1	0	2	1	0	0	1	0	0	0	4	1	2	1	4	1	1	2	0
0	0	2	1	2	2	2	2	2	2	2	2	1	0	0	1	0	0	0	4	1	2	1	2	1	1	2	1
1	0	3.25	1	2	2	2	2	2	1	0	0	1	0	0	0	0	0	1	4	1	0	1	4	1	1	2	0
1	0	2.75	1	1	1	1	1	2	2	2	1	1	0	0	0	0	0	1	4	1	1	1	3	2	1	2	0
1	0	3.25	1	1	1	1	1	3	3	2	2	1	0	0	0	0	0	0	3	1	1	1	4	2	1	2	0
1	0	1.75	1	3	3	3	3	2	2	1	1	1	0	0	0	0	0	0	3	1	1	1	4	1	1	2	0
1	0	2	0	3	3	2	2	2	2	2	1	1	0	0	0	0	0	1	4	1	2	1	2	1	1	3	1
0	0	3.5	1	1	1	1	1	2	1	0	2	1	0	0	0	0	0	0	4	1	0	1	3	1	1	2	0
0	0	2.25	1	2	2	2	2	2	2	2	1	1	0	0	0	0	0	0	3	2	0	2	3	1	1	2	0
0	0	3.5	1	2	2	2	1	2	2	2	2	1	0	0	0	0	0	0	4	1	0	1	3	1	1	2	0
0	0	2	1	3	3	3	2	2	0	0	1	1	1	0	0	0	0	0	4	1	2	2	2	1	1	2	1
0	0	2.25	1	2	2	2	2	2	0	0	0	1	0	0	0	0	0	0	4	1	2	1	4	1	1	2	1
0	0	2	1	2	2	2	3	3	3	0	1	1	0	0	0	0	0	0	4	1	3	1	4	1	1	2	1
0	0	2.5	1	2	2	2	2	2	2	2	0	1	0	0	0	0	0	0	4	1	2	1	4	1	1	2	1
0	0	2.25	1	3	3	3	3	1	1	0	1	2	0	0	1	0	0	1	4	2	3	2	4	1	1	3	1
0	0	2	1	3	3	3	2	2	1	0	0	1	0	0	0	0	1	0	4	1	2	1	2	1	1	3	0
0	0	3	1	2	2	2	2	2	0	0	1	1	0	0	0	0	0	0	4	1	0	0	4	1	1	3	1
1	0	2.75	1	2	2	2	1	2	1	0	1	1	1	0	0	0	0	0	4	2	2	1	4	1	5	3	0
1	0	3.5	1	2	2	2	2	2	1	0	0	1	0	0	0	0	0	0	4	1	2	0	4	1	1	3	0
0	0	2.5	1	3	3	3	3	2	1	0	1	2	0	0	0	0	0	0	4	1	2	1	4	1	5	3	1
0	0	2	1	2	2	2	2	2	1	0	1	1	0	0	0	0	1	0	4	1	2	1	2	1	1	3	0
0	0	1.75	1	2	2	2	3	3	2	2	1	1	1	0	0	0	0	0	3	2	3	1	4	1	1	3	0
1	0	2	1	2	2	2	3	2	2	2	0	1	0	0	0	0	0	0	3	1	3	2	4	1	1	3	0
0	0	2.75	1	2	2	2	2	2	1	0	0	1	0	0	0	0	0	0	4	1	1	0	4	1	1	2	0
1	0	2.5	1	2	2	2	2	2	2	1	1	1	1	0	0	0	0	0	4	1	2	1	4	1	1	2	0
1	0	2.75	1	3	3	3	2	2	1	0	1	1	0	0	1	0	1	0	4	1	2	0	2	1	0	2	0
1	0	2.75	1	3	2	3	2	2	0	0	0	1	1	0	0	0	0	0	4	1	2	1	3	1	1	2	0
1	0	2.75	1	2	2	2	2	2	1	0	0	1	0	0	1	0	0	0	4	1	2	1	4	1	1	2	0
2	0	2	1	3	3	3	2	2	2	0	1	1	1	0	0	0	0	0	4	1	2	1	3	1	1	2	0
1	0	2.5	1	2	2	2	2	2	1	0	0	1	0	0	0	0	0	0	3	1	2	1	2	1	1	2	0
1	0	2.5	1	3	3	3	2	2	2	0	1	1	0	0	0	0	1	0	4	1	1	0	2	1	1	3	0
1	1	3	1	2	2	2	1	2	1	0	0	1	0	0	0	0	0	0	4	1	1	0	4	1	0	2	0
0	1	3	1	2	2	2	2	2	1	0	1	1	0	0	0	0	0	0	4	2	2	2	4	1	0	2	0
0	1	3.5	1	3	3	3	2	2	1	0	0	1	0	0	1	0	0	0	5	2	1	1	4	1	0	2	0
0	1	3.5	1	3	3	3	2	0	0	0	0	1	0	0	0	0	0	0	4	1	1	1	3	2	0	2	0
0	0	2.25	1	3	3	3	2	2	1	0	1	1	0	0	0	0	0	0	4	3	1	1	4	1	1	2	0
0	1	3	1	3	3	3	2	1	0	0	0	1	0	0	0	0	0	0	5	2	1	1	3	2	0	2	0
0	1	3.5	1	3	3	3	2	2	1	1	1	1	0	0	0	0	0	0	5	2	1	1	3	1	0	2	0
1	1	3.5	1	3	3	3	1	2	0	0	0	1	0	0	0	0	0	0	4	1	1	1	3	2	0	2	0
0	1	3.5	1	2	2	2	1	2	0	0	0	1	0	0	0	0	0	0	4	1	0	1	3	2	0	2	0
0	0	1.75	1	2	2	2	2	1	1	0	1	1	0	0	0	0	0	0	3	1	2	1	4	1	1	2	0
0	0	2.25	1	2	2	2	2	0	1	0	0	1	0	0	0	0	0	0	3	1	2	1	4	1	1	2	0
0	0	2.5	1	2	2	2	2	2	1	0	1	1	0	0	0	0	0	0	4	3	2	2	4	1	1	1	1
0	0	2.75	1	1	1	1	1	2	1	0	0	1	0	0	0	0	0	0	4	1	1	1	4	1	1	2	0
1	0	3.25	1	1	1	1	1	2	1	0	0	1	0	0	0	0	0	0	4	1	1	1	4	1	1	2	0
0	0	2.75	1	2	2	2	2	2	1	0	0	1	0	0	0	0	0	0	4	1	2	2	4	1	0	2	0
0	1	3.25	1	3	3	3	2	2	1	0	0	1	0	0	0	0	0	1	4	2	2	2	4	2	0	2	0
1	1	3.5	1	1	1	1	1	2	1	0	0	1	0	0	0	0	0	0	4	2	1	2	3	2	0	1	0
0	1	3.25	1	2	2	2	2	2	1	0	0	1	0	0	0	0	0	0	4	2	1	3	2	1	0	2	0
1	1	3.25	1	2	2	2	1	2	1	0	0	1	0	0	0	0	0	0	4	1	1	1	4	1	0	2	0
0	0	3	1	1	1	1	2	2	2	0	0	1	0	0	0	0	0	0	4	1	1	0	4	1	1	2	0
1	0	2.5	1	2	2	2	2	2	2	0	0	1	0	0	0	0	0	0	3	1	1	1	4	1	1	2	0
0	0	3.5	1	2	2	2	1	2	1	0	0	1	0	0	0	0	0	0	4	1	1	0	4	2	0	2	0
0	0	3.5	1	1	1	1	1	2	1	0	0	1	0	0	0	0	0	0	4	1	0	0	4	2	0	1	0
0	0	3.5	1	1	1	1	0	2	2	0	0	1	0	0	0	0	0	0	4	1	0	1	4	2	1	1	0
0	0	3.5	1	1	1	1	2	2	1	0	0	1	0	0	0	0	0	0	4	1	1	0	4	1	1	2	0
0	1	3	1	2	2	2	2	2	1	0	0	1	0	0	0	0	0	0	4	2	2	2	4	1	0	1	0
0	0	2.5	1	2	2	2	2	0	1	0	0	1	0	0	0	0	0	0	4	1	2	1	4	1	1	2	0
1	0	2	1	2	2	2	1	1	1	0	1	1	0	0	0	0	0	0	4	3	1	1	4	1	1	2	0
0	0	2.75	1	2	2	2	2	2	2	0	2	1	0	0	0	0	0	0	4	2	2	2	4	1	0	2	0
0	0	3.5	1	1	1	1	1	2	2	0	0	1	0	0	0	0	0	0	4	1	1	1	4	2	0	1	0
0	0	3.25	1	1	1	1	1	2	2	0	0	1	0	0	0	0	0	0	4	1	0	0	4	2	1	1	0
1	0	3.5	1	1	1	1	1	1	1	0	0	1	0	0	0	0	0	0	4	1	0	1	4	2	1	1	0
1	0	3.5	1	1	1	1	1	2	2	0	0	1	0	0	0	0	0	0	3	1	0	1	4	2	0	1	1
3	0	1.5	1	2	2	2	2	2	2	0	1	1	0	0	0	0	0	0	3	1	2	0	4	1	1	2	0
2	0	3.5	1	1	1	1	1	2	2	0	0	1	0	0	0	0	0	0	4	1	1	1	4	2	1	1	0
2	0	3.25	1	1	1	1	1	2	1	0	0	1	0	0	0	0	0	0	4	1	0	1	4	2	0	2	0
0	0	3.5	1	1	1	1	1	2	1	0	1	1	0	0	0	0	0	0	4	1	1	1	4	2	0	1	0
1	0	3.5	1	1	1	1	0	0	0	0	0	1	0	0	0	0	0	0	4	1	0	0	4	2	1	1	0
1	1	3.5	1	1	1	1	1	2	2	0	0	1	1	0	0	0	0	0	4	1	0	1	4	2	0	1	0
2	0	3.25	1	1	1	1	1	0	0	0	0	1	0	0	0	0	0	0	3	1	1	2	3	2	0	1	0
2	1	2.75	1	2	2	2	2	2	2	2	0	1	0	0	0	0	0	0	4	1	2	0	3	2	0	2	0
1	1	3.5	1	2	2	2	1	2	1	0	0	1	0	0	0	0	1	0	4	1	0	0	2	2	0	1	0
1	1	3.25	1	2	1	1	1	0	0	0	1	1	0	0	0	0	0	0	4	1	1	0	3	2	0	1	0
2	1	3.5	1	2	2	2	1	0	0	0	0	1	0	0	0	0	1	0	4	1	0	1	2	2	0	1	0
1	0	3.25	1	1	1	1	1	2	1	0	0	1	0	0	0	0	0	0	4	1	0	0	3	2	0	1	0
2	1	3.5	1	1	1	1	0	2	1	0	0	1	0	0	0	0	0	0	4	1	0	0	3	2	0	1	0
2	1	3.25	1	1	1	1	0	2	2	0	0	1	0	0	0	0	0	0	4	1	0	0	3	2	0	1	0
2	1	3.5	1	2	2	2	0	2	2	0	0	1	0	0	0	0	0	0	4	1	0	0	3	2	0	1	0
2	1	2.5	1	2	1	1	0	1	0	0	0	1	0	0	0	0	0	0	3	1	0	0	3	2	0	1	0
1	1	3.5	1	2	2	2	0	2	1	0	0	1	0	0	0	0	0	0	4	1	0	0	3	2	0	1	0
2	1	3.5	1	1	1	1	0	2	1	0	0	1	0	0	0	0	0	0	4	1	0	0	3	2	0	1	0
1	1	3.25	1	2	2	2	1	2	1	0	0	1	0	0	0	0	0	0	4	1	1	0	3	2	0	1	0
1	1	3.25	1	2	2	2	1	0	1	0	1	1	0	0	0	0	0	0	4	1	1	0	3	2	0	1	0
2	1	3.5	1	1	1	1	1	0	0	0	1	1	0	0	0	0	0	0	4	1	1	0	3	2	0	1	0
1	1	3.5	1	2	2	2	1	1	0	0	0	1	0	0	0	0	0	0	4	1	1	0	3	2	0	1	0
1	1	3.5	1	2	2	2	1	2	0	0	0	1	0	0	0	0	0	0	4	1	1	0	3	2	0	1	0
0	1	3.75	1	1	1	1	0	1	1	0	1	1	0	0	0	0	0	0	4	1	0	0	3	2	0	1	0
0	1	3.5	1	1	1	1	0	2	0	0	0	1	0	0	0	0	0	0	4	1	0	0	3	2	0	1	0
1	1	3.5	1	1	1	1	0	2	1	0	0	1	0	0	0	0	0	0	4	1	0	0	3	2	0	1	0
0	1	3.5	1	1	1	1	1	2	0	0	0	1	0	0	0	0	0	0	4	1	1	0	3	2	0	1	0
0	1	3.5	1	1	1	1	0	2	1	0	0	1	0	0	0	0	0	0	4	1	0	0	3	2	0	1	0
0	1	3	1	1	1	1	0	0	0	0	0	1	0	0	0	0	0	0	4	1	1	0	3	2	0	1	0
0	1	3.5	1	2	1	1	0	2	1	0	0	1	0	0	0	0	0	0	4	1	0	0	3	2	0	1	0
0	1	3.5	1	1	1	1	0	1	1	0	0	1	0	0	0	0	0	0	4	1	0	0	3	2	0	1	0
0	1	3.5	1	2	1	1	0	1	1	0	0	1	0	0	0	0	0	0	4	1	0	0	3	2	0	1	0
0	1	3.5	1	1	1	1	0	2	0	0	0	1	0	0	0	0	0	0	4	1	0	0	3	2	0	1	0
0	1	3	1	2	2	2	2	1	0	0	0	1	0	0	0	0	0	0	3	1	2	0	3	2	0	1	0
0	1	3.5	1	2	1	1	1	2	1	0	0	1	0	0	0	0	0	0	4	1	1	0	3	2	0	1	0
0	1	3.5	1	1	1	1	0	2	0	0	0	1	0	0	0	0	0	0	3	1	0	0	3	2	0	1	0
0	1	3.5	1	2	1	1	0	2	1	0	0	1	0	0	0	0	0	0	3	1	0	0	4	2	0	1	0
0	0	3.5	1	1	0	0	0	2	0	0	0	1	0	0	0	0	0	0	4	1	0	0	4	2	0	1	0
0	0	3.5	1	0	0	0	0	2	0	0	0	1	0	0	0	0	0	0	4	1	0	0	3	2	0	1	0
0	0	3.5	1	2	2	2	1	2	0	0	0	1	0	0	0	0	0	0	3	1	1	0	3	2	0	1	0
0	0	3.5	1	2	1	1	1	2	0	0	0	1	0	0	0	0	0	0	4	1	1	0	3	2	0	1	0
0	1	3.5	1	1	1	1	0	2	1	0	2	1	0	0	0	0	0	0	4	1	0	1	3	2	0	2	0
0	0	3.5	1	1	0	0	0	2	1	0	0	1	0	0	0	0	0	0	4	1	0	2	3	2	0	1	0
0	0	4	1	1	0	0	0	1	0	0	0	1	0	0	0	0	0	0	4	1	0	2	3	2	0	2	0
0	0	2.5	1	2	2	2	2	1	2	1	2	1	0	0	0	0	0	0	3	2	1	1	3	1	1	2	0
0	0	2.25	1	2	2	2	1	2	1	0	2	1	0	0	0	0	0	0	3	3	1	1	3	1	1	2	0
0	1	3	1	2	1	2	0	2	1	0	2	1	0	0	0	0	0	0	4	2	1	1	3	1	0	2	0
0	1	3.25	1	2	0	0	0	2	0	0	0	1	0	0	0	0	0	0	3	2	1	2	3	2	0	2	0
0	0	3	1	2	1	2	0	2	0	0	2	1	0	0	0	0	0	0	3	3	1	2	3	1	1	2	0
0	0	3	1	1	0	0	0	2	1	0	2	1	0	0	0	0	0	0	3	2	1	3	3	1	1	2	0
0	1	3.5	1	1	1	1	0	2	1	0	1	1	0	0	0	0	0	0	4	2	0	3	3	2	0	1	0
1	1	2.75	1	3	2	2	1	2	1	0	1	1	1	0	0	0	0	0	3	1	1	1	3	1	0	2	0
0	1	3.5	1	2	1	2	1	1	1	0	0	1	0	0	0	0	0	0	3	1	1	1	3	2	0	2	0
0	1	3.5	1	2	1	1	0	0	0	0	0	1	1	0	0	0	0	0	3	1	0	1	3	2	0	2	0
1	1	3.25	1	2	1	1	1	2	0	0	0	1	0	0	0	0	0	0	4	1	1	1	3	2	0	2	0
0	1	3.5	1	2	0	0	0	0	0	0	0	1	0	0	0	0	0	0	4	1	0	1	3	2	3	2	0
0	1	3.25	1	1	1	1	0	2	0	0	1	1	1	0	0	0	0	0	3	1	0	1	3	2	0	2	0
0	0	2.5	1	1	1	1	1	3	0	0	2	1	0	0	0	0	0	0	3	1	1	1	4	2	0	2	0
0	0	3.25	1	2	1	0	1	2	0	0	0	1	0	0	0	0	0	0	3	1	1	1	4	2	0	2	0
0	1	2.25	1	3	2	2	2	1	1	0	1	1	0	0	0	0	0	0	3	1	1	1	3	1	0	2	0
0	0	3.5	1	1	0	0	0	1	1	0	1	1	0	0	0	0	0	0	4	2	0	2	3	2	0	1	0
0	1	2.5	1	2	1	1	1	0	0	0	1	1	0	0	0	0	0	0	4	1	1	0	3	1	0	2	0
0	1	2.75	1	1	1	1	0	0	0	0	0	1	0	0	0	0	0	0	4	1	0	0	3	2	0	1	0
0	0	3.25	1	2	1	1	1	3	0	0	2	1	0	0	0	0	0	0	4	1	1	2	3	2	0	2	0
0	0	3	1	1	0	0	0	3	2	0	2	1	0	0	0	0	0	0	3	3	0	0	3	2	0	1	0
0	0	3	1	2	1	1	1	2	1	0	0	1	0	0	0	0	0	0	4	1	0	1	3	2	0	2	0
0	1	2.5	1	3	2	2	1	2	1	1	2	1	0	0	0	0	0	0	4	1	0	0	4	1	0	1	0
0	1	2.5	1	2	1	1	0	2	0	0	2	1	0	0	0	0	0	0	4	1	0	0	4	2	0	2	0
0	0	2.75	1	2	2	2	0	2	0	0	2	1	0	0	1	0	0	0	4	1	0	1	4	1	0	2	0
0	0	2.25	1	3	2	2	1	1	1	0	1	2	0	0	0	0	0	0	4	1	0	0	4	1	1	2	0
0	1	2.25	1	2	2	1	1	2	1	0	2	1	0	0	1	0	0	0	4	1	0	0	4	1	5	2	0
0	1	2.5	1	2	2	2	1	3	2	1	2	1	0	0	0	0	0	0	4	1	0	0	3	2	0	1	0
0	0	3	1	0	0	0	0	2	1	0	1	1	0	0	0	0	0	0	4	1	0	0	3	2	0	2	0
0	0	2.25	1	3	3	3	2	2	0	0	2	1	0	0	0	0	0	0	4	1	1	0	4	1	1	2	0
0	0	2.5	1	3	3	2	2	2	1	0	1	1	0	0	1	0	0	0	4	1	1	1	3	1	1	2	0
0	0	2	1	2	2	2	1	2	2	1	2	1	0	0	0	0	0	0	3	1	0	0	4	1	1	2	0
0	0	2.5	1	2	2	2	2	0	1	0	1	1	0	0	0	0	0	0	4	1	1	0	4	1	1	2	0
0	0	2	1	2	2	2	2	1	1	1	1	1	0	0	0	0	0	0	4	1	1	0	3	1	1	2	0
0	0	2	1	2	2	1	1	0	1	0	0	1	0	0	0	0	0	0	4	1	1	0	3	1	1	1	0
0	0	1.75	1	3	3	3	1	1	0	0	1	1	0	0	0	0	0	0	3	1	0	0	4	1	1	2	0
0	0	1.75	1	3	3	3	2	1	0	0	1	1	0	0	0	0	0	0	3	1	1	0	4	1	1	2	0
0	0	1.75	1	3	3	3	1	0	0	0	0	1	0	0	0	0	0	0	4	1	0	0	4	1	1	2	0
0	0	2	1	2	2	2	1	0	1	0	2	1	0	0	0	0	0	0	4	1	0	0	4	1	1	2	0
0	0	3.5	1	2	2	1	0	2	1	0	0	1	0	0	0	0	0	0	4	1	0	0	3	2	1	1	0
0	0	2	1	3	3	3	1	1	1	0	1	1	0	0	0	0	0	0	3	1	0	0	3	1	1	2	0
0	1	2	1	3	3	2	1	1	0	0	0	1	0	0	0	0	0	0	3	1	0	1	3	1	1	2	0
0	1	2	1	3	3	3	1	0	0	0	1	1	0	0	0	0	0	0	3	1	0	0	3	1	0	1	0
0	0	3	1	2	2	2	1	2	2	0	0	1	0	0	0	0	0	0	3	1	1	0	4	1	1	1	0
0	0	2.25	1	1	1	1	1	2	1	1	1	1	0	0	0	0	0	0	3	1	1	0	4	1	1	1	0
0	0	2.75	1	2	2	1	1	0	0	0	2	1	0	0	0	0	0	0	3	1	1	0	4	1	1	2	0
0	0	2	1	3	3	3	1	1	0	0	1	1	0	0	0	0	0	0	3	1	1	0	4	1	1	2	0
0	0	1.75	1	2	2	2	1	1	1	0	1	1	0	0	0	0	0	0	3	1	1	0	4	1	1	2	0
1	0	1.75	0	3	3	3	2	2	2	2	2	1	0	0	0	0	0	0	4	3	2	1	4	1	1	3	1
1	0	3.25	1	2	2	2	1	0	0	0	1	1	0	0	0	0	0	0	3	1	0	0	4	2	1	2	0
0	0	1.75	1	3	3	3	2	2	0	0	1	1	0	0	0	0	0	0	3	1	1	0	4	1	1	1	0
1	0	2	1	2	2	2	1	2	1	0	2	1	0	0	0	0	0	0	4	1	0	0	4	1	1	1	0
0	0	2.5	1	2	2	2	1	2	2	2	2	1	0	0	0	0	0	0	4	1	1	1	3	2	1	3	0
0	0	3	1	2	2	1	0	2	2	2	1	1	0	0	0	0	0	0	4	1	1	0	3	1	1	2	0
0	0	3	1	2	2	2	2	3	2	1	1	1	0	0	0	0	0	0	4	1	1	0	3	1	1	2	0
0	0	2.25	1	2	2	2	2	3	3	1	1	1	0	0	0	0	0	0	4	1	2	0	4	1	1	2	0
0	0	2	1	3	3	2	2	2	1	0	1	1	0	0	0	0	0	0	4	1	2	0	4	1	1	2	0
2	0	2.5	1	2	2	2	1	2	1	0	2	1	0	0	0	0	0	0	4	1	0	0	3	1	1	3	0
0	0	1.75	0	3	3	3	3	2	2	2	1	1	0	1	1	0	0	1	4	2	2	1	4	1	1	3	3
1	0	2	1	2	2	2	2	2	1	0	1	1	0	0	0	0	0	0	4	1	2	0	3	1	1	3	0
0	0	2.5	1	2	2	2	2	2	1	0	2	1	0	0	0	0	0	0	4	1	2	1	3	1	1	3	0
0	1	2.75	1	2	2	2	1	2	1	0	1	1	0	0	0	0	0	0	4	1	2	0	3	1	1	3	0
0	1	2.25	1	2	2	2	1	1	1	0	1	1	0	0	0	0	0	0	4	1	2	0	4	1	1	3	0
0	1	2.5	1	2	2	2	1	1	1	0	1	1	0	0	0	0	0	0	4	1	2	0	4	1	1	3	0
0	0	2.75	1	2	2	1	1	0	0	1	1	1	0	0	0	0	0	0	4	1	0	0	3	1	1	2	0
0	0	2.75	1	2	2	2	2	2	1	2	1	1	0	0	1	0	0	0	4	1	0	0	3	1	1	3	0
0	0	2	1	2	2	2	2	2	1	1	1	1	0	0	0	0	0	0	4	1	2	1	3	1	1	3	0
0	0	2.25	1	2	2	2	2	2	2	0	1	1	0	0	0	0	0	0	4	1	2	1	3	1	1	3	0
0	0	2.75	1	3	3	3	1	2	2	0	1	1	0	0	0	0	0	0	4	1	1	0	3	1	1	3	0
0	0	2.25	1	2	2	2	1	2	2	0	1	1	0	0	0	0	0	0	4	1	1	0	3	1	1	3	0
0	0	3.25	1	3	3	3	1	2	2	0	1	1	0	0	0	0	0	0	4	1	0	1	3	1	1	3	0
0	0	2.75	1	2	2	2	1	3	2	0	1	1	0	0	1	0	0	0	4	1	0	0	3	1	1	3	0
0	0	3	1	2	2	2	0	2	2	1	1	1	0	0	0	0	0	0	4	1	0	0	3	2	1	2	0
0	0	3	1	2	2	2	1	2	2	0	0	1	0	0	0	0	0	0	4	1	0	0	3	2	1	2	0
0	0	3.25	1	2	2	2	1	2	1	0	2	1	0	0	1	0	0	0	4	1	0	0	3	2	1	2	0
0	0	2	1	3	3	3	1	2	1	0	1	1	0	0	0	0	0	0	4	3	1	2	3	1	1	3	2
0	0	3	1	2	2	2	0	2	1	0	0	1	0	0	0	0	0	0	4	1	0	0	3	2	1	3	0
1	0	2.25	1	2	2	2	1	2	1	0	1	1	0	0	0	0	0	0	4	1	1	0	3	1	1	3	0
0	0	2.5	1	2	1	1	1	3	2	2	1	1	0	0	0	0	0	0	4	3	1	0	3	1	1	3	1
2	0	2.75	1	2	2	2	0	2	0	0	1	1	0	0	0	0	0	0	4	1	1	0	3	1	1	3	0
0	0	3	1	2	2	2	1	2	2	0	0	1	0	0	0	0	0	0	4	1	0	0	3	1	1	3	1
0	0	3	1	2	2	2	0	2	2	2	1	1	0	0	0	0	0	0	4	1	0	0	3	1	1	3	0
1	0	2.75	1	1	1	1	0	2	1	0	0	1	0	0	0	0	0	0	4	1	1	0	4	1	1	2	0
0	0	2.5	1	2	1	1	0	2	1	1	1	1	0	0	0	0	0	0	4	1	0	0	3	2	1	3	0
0	0	1.75	1	2	2	1	1	1	1	0	1	1	0	0	1	0	0	0	4	2	1	1	3	1	1	3	0
2	0	2	1	1	1	1	1	2	1	0	1	1	0	0	0	0	0	0	4	1	1	1	3	1	1	3	0
2	0	2	1	3	3	3	1	2	0	0	1	1	0	0	1	0	0	0	4	1	0	0	3	1	1	3	0
1	0	2.25	1	1	0	0	0	2	2	1	1	1	0	0	0	0	0	0	4	1	1	0	4	1	1	2	0
0	0	2	1	3	2	2	1	2	1	0	1	1	0	0	0	0	0	0	3	1	0	0	4	1	1	3	0
1	0	2	1	2	2	1	0	2	1	0	1	1	0	0	0	0	0	0	4	1	0	0	4	1	1	2	0
0	0	2.25	1	1	1	1	0	2	2	0	1	1	0	0	0	0	0	0	4	1	0	0	4	1	1	2	0
1	0	2	1	2	2	2	0	2	1	0	1	1	0	0	0	0	0	0	4	1	0	0	4	1	1	2	0
0	0	2.25	1	1	1	0	0	2	1	0	0	1	0	0	0	0	0	0	4	1	0	0	4	1	1	1	0
1	0	3.75	1	0	0	0	0	2	0	0	1	1	0	0	0	0	0	0	4	1	0	0	4	2	1	1	0
0	0	2.75	1	0	0	0	0	2	1	0	1	1	0	0	0	0	0	0	4	1	0	1	4	1	1	2	0
0	0	3.25	1	0	0	0	0	2	1	0	0	1	0	0	0	0	0	0	4	1	1	1	4	2	1	1	0
0	1	2.75	1	1	0	0	0	2	1	0	0	1	0	0	0	0	0	0	4	1	0	0	4	2	0	2	0
0	1	2	1	2	2	2	2	2	1	0	1	1	0	0	0	0	0	0	4	3	2	0	4	1	0	2	0
0	0	2.5	1	2	2	1	0	2	0	0	0	1	0	0	0	0	0	0	4	1	0	0	4	2	1	1	0
1	0	1.75	1	3	3	3	2	2	1	0	2	1	0	0	0	0	0	0	3	1	2	0	3	1	1	2	0
1	0	2.75	1	2	2	2	1	1	0	0	0	1	0	0	0	0	0	0	4	1	1	0	4	1	1	2	0
0	0	1.75	1	3	3	3	1	1	0	0	0	1	0	0	0	0	0	0	4	1	0	0	4	1	1	3	0
0	0	1.75	1	2	2	2	1	1	1	0	0	1	0	0	0	0	0	0	4	1	0	0	4	1	1	3	1
0	0	1.75	1	3	3	3	2	2	0	0	1	1	0	0	0	0	0	0	4	1	0	0	3	1	1	2	0
1	0	3.5	1	2	2	1	0	2	1	0	1	1	0	0	0	0	0	0	4	1	1	0	4	1	1	2	0
0	0	1.75	1	3	3	3	2	2	1	0	1	1	0	0	0	0	0	0	4	1	0	0	4	1	1	3	0
0	0	2	1	2	2	2	1	2	0	0	1	1	0	0	1	0	0	0	4	1	1	0	3	1	1	3	0
0	0	2	1	3	3	3	0	2	0	0	1	1	0	0	0	0	0	0	4	1	0	0	3	1	1	3	0
0	0	2	1	3	2	2	0	2	1	0	1	1	0	0	0	0	0	0	4	1	0	1	4	1	1	3	0
0	0	1.75	1	2	2	2	1	2	2	0	1	1	0	0	0	0	0	0	4	1	0	1	4	1	1	2	0
0	0	2	1	3	3	2	1	2	1	0	1	1	0	0	0	0	0	0	4	1	0	0	4	1	1	2	0
0	0	2.25	1	3	3	2	1	2	2	0	1	1	0	0	0	0	0	0	4	1	0	0	4	1	1	2	0
0	0	2	1	1	0	0	0	2	2	2	0	1	0	0	0	0	0	0	3	1	1	0	3	1	1	3	0
0	0	2.25	1	1	1	1	2	1	1	0	1	1	0	0	0	0	0	0	3	2	2	0	4	1	1	2	0
2	0	2	1	0	0	0	0	2	0	0	0	1	0	0	0	0	0	0	3	1	0	0	4	1	1	2	0
2	0	1.75	1	1	1	1	3	2	2	0	0	1	0	0	0	0	0	0	3	1	3	0	4	1	1	3	1
2	0	2	1	1	1	0	2	2	2	1	1	1	0	0	0	0	0	0	4	1	2	0	4	1	1	2	0
1	0	2	1	1	0	0	1	2	1	0	1	1	0	0	0	0	0	0	3	1	1	0	4	1	1	2	0
1	0	2	1	1	0	0	2	1	1	1	1	1	0	0	0	0	0	0	4	1	2	0	4	1	1	2	0
1	0	2	1	1	0	0	2	2	2	1	1	1	0	0	0	0	0	0	3	1	2	2	4	1	1	2	0
0	0	2.25	1	1	1	1	1	2	1	1	1	1	0	0	0	0	0	0	4	1	1	0	4	1	1	3	0
1	0	1.75	1	2	2	2	2	1	1	0	0	1	0	0	0	0	0	0	4	1	2	0	4	1	1	2	0
2	0	1.75	1	1	1	1	2	0	1	0	2	1	0	0	0	0	0	0	4	1	2	0	4	1	1	2	0
2	0	2	1	1	1	1	2	2	1	1	1	1	0	0	0	0	0	0	4	1	2	0	4	1	1	2	0
1	0	2	1	1	1	1	2	2	1	0	1	1	0	0	0	0	0	0	4	1	2	0	4	1	1	2	0
1	0	2.25	1	1	1	1	2	2	1	1	0	1	0	0	0	0	0	0	4	1	1	0	4	1	1	2	0
0	0	2	1	2	1	1	2	2	1	1	1	1	0	0	0	0	0	0	4	1	1	0	4	1	1	2	0
1	0	2	1	1	1	1	2	2	2	1	1	1	0	0	0	0	0	0	4	1	0	0	4	1	1	2	0
1	0	2.25	1	1	1	1	1	2	2	0	1	1	0	0	0	0	0	0	4	1	0	0	4	1	1	2	0
0	0	2.25	1	1	1	1	2	2	2	1	1	1	0	0	0	0	0	0	4	1	2	0	4	1	1	2	0
1	0	2.25	1	1	1	1	1	2	1	0	1	1	0	0	0	0	0	0	4	1	1	0	4	1	1	3	0
2	0	2.5	1	1	1	1	0	2	1	0	1	1	0	0	0	0	0	0	4	1	0	1	4	2	1	1	0
0	0	2.25	1	1	1	1	1	2	1	0	1	1	0	0	0	0	0	0	4	1	1	1	4	1	1	2	0
1	0	2	1	2	2	2	1	2	1	0	0	1	0	0	0	0	0	0	4	1	0	0	4	1	1	1	0
1	0	2	1	1	1	1	2	2	1	0	1	1	0	0	0	0	0	0	4	1	1	0	4	1	1	2	0
1	0	2	1	1	1	1	1	2	1	0	0	1	0	0	0	0	0	0	4	1	0	0	4	2	1	1	0
1	0	2.5	1	1	1	1	1	2	1	0	0	1	0	0	0	0	0	0	4	1	0	0	4	2	1	1	0
1	0	2	1	2	2	2	2	2	2	0	0	1	0	0	0	0	0	0	4	1	1	0	4	1	1	2	0
1	0	1.75	1	2	2	2	2	2	2	0	0	1	0	0	0	0	0	0	4	1	1	0	4	1	1	3	1
2	0	1.75	1	2	2	2	2	2	2	0	0	1	0	0	0	0	0	0	4	1	0	0	4	1	1	3	0
2	0	2	1	1	1	1	2	2	2	0	2	1	0	0	0	0	0	0	4	1	0	0	4	1	1	3	0
1	0	2.75	1	2	2	2	2	2	1	0	2	1	0	0	0	0	0	0	4	1	2	0	4	1	1	2	0
1	0	1.75	1	1	1	1	2	2	0	0	1	2	0	0	1	0	0	1	3	1	2	0	4	1	1	3	1
1	0	1.75	1	2	2	2	2	2	2	0	1	2	0	0	0	0	0	0	4	1	2	0	4	1	1	2	0
0	0	2	1	1	1	1	2	2	1	0	1	1	0	0	0	0	0	0	4	1	2	1	4	1	1	2	0
1	0	2	1	1	1	1	2	2	2	1	1	2	0	0	1	0	0	0	4	1	2	2	4	1	1	2	0
1	0	2	1	2	2	2	2	2	2	1	1	2	0	0	0	0	0	0	3	1	2	1	4	1	1	2	0
0	0	2.5	1	1	1	1	2	2	2	2	1	1	0	0	0	0	0	0	4	1	2	1	4	1	1	2	0
1	0	2	1	1	1	1	1	0	1	0	1	1	0	0	0	0	0	0	4	1	1	0	4	1	1	2	0
1	0	2.25	1	1	1	1	2	2	2	0	1	1	0	0	0	0	0	0	4	1	1	1	4	1	1	3	0
0	0	2.75	1	1	1	1	1	2	2	0	2	1	0	0	0	0	0	0	4	1	1	1	4	2	1	2	1
1	0	2.25	1	1	1	1	2	2	0	0	2	2	0	0	0	0	0	0	4	1	2	2	4	1	1	2	0
2	0	2.25	1	1	1	1	2	2	2	1	1	1	0	0	0	0	0	0	4	1	1	0	4	1	1	2	0
1	0	2	1	1	1	1	2	2	2	0	1	1	0	0	0	0	0	0	4	1	1	1	4	1	1	2	0
1	0	2.5	1	1	1	1	2	2	1	0	1	1	0	0	0	0	0	0	4	1	2	0	4	1	1	3	0
0	0	2	1	1	1	1	2	2	2	0	1	1	0	0	0	0	0	0	4	2	2	2	4	1	1	3	1
0	0	2	1	1	1	1	2	2	2	0	1	1	0	0	0	0	0	0	4	1	2	1	4	1	1	2	1
0	0	2.25	1	1	1	1	2	2	1	0	2	1	0	0	0	0	0	0	4	1	1	1	4	1	1	2	1
1	0	2	1	1	1	1	2	2	1	0	1	2	0	0	0	0	0	0	3	1	2	1	4	1	1	2	1
1	0	1.75	1	1	1	1	2	2	1	0	1	1	0	0	0	0	0	0	4	1	2	1	4	1	1	3	2
1	0	2.5	1	1	1	1	2	2	1	0	2	1	0	0	0	0	0	0	4	1	0	0	3	1	1	2	1
1	0	2.25	1	1	1	1	2	2	2	1	1	1	0	0	1	0	0	0	4	1	2	1	4	1	1	2	1
1	1	2	1	1	1	1	2	1	1	1	2	1	0	0	0	0	0	0	4	1	0	0	4	1	0	2	1
0	0	2	1	1	1	1	3	1	0	1	1	1	0	0	0	0	0	0	4	1	2	0	4	1	1	3	0
1	0	2.25	1	2	2	2	2	2	2	0	1	2	0	0	0	0	0	0	4	1	2	2	4	1	1	3	0
0	0	1.75	1	2	2	2	2	2	2	0	1	2	0	0	0	0	0	0	4	1	2	2	4	1	1	3	1
1	0	1.75	1	1	1	1	2	2	2	0	1	2	0	0	0	0	0	0	4	1	2	2	4	1	1	3	1
1	0	2.75	1	1	1	1	2	2	1	2	1	1	0	0	0	0	0	0	4	1	2	1	4	1	1	2	1
0	0	1.75	1	1	1	1	2	1	2	0	1	2	0	0	0	0	0	0	4	1	2	0	3	1	1	2	1
0	0	1.75	1	1	1	1	2	1	2	1	1	1	0	0	0	0	0	0	4	1	1	0	4	1	1	2	1
0	0	3	1	1	1	1	2	2	2	1	1	1	0	0	0	0	0	0	4	1	2	1	4	1	1	3	0
1	0	2.25	1	1	1	1	2	2	2	0	1	1	0	0	0	0	0	0	4	1	1	0	4	1	1	2	0
0	0	2.25	1	1	0	0	1	2	2	0	1	1	0	0	0	0	0	0	4	1	0	0	3	2	1	1	0
0	0	1.75	1	1	1	0	2	2	2	1	1	1	0	0	1	0	0	0	4	1	2	1	3	1	1	1	0
1	0	2.25	1	1	0	0	2	1	2	1	1	1	0	0	1	0	0	0	4	1	2	0	3	2	1	1	0
0	0	2.75	1	1	0	0	0	2	0	0	1	1	0	0	0	0	0	0	4	1	0	0	3	1	1	1	0
0	0	2.25	1	1	0	0	0	1	1	0	0	1	0	0	1	0	0	0	4	1	0	0	3	1	1	1	0
0	1	2.25	1	1	0	0	0	2	1	0	0	1	0	0	0	0	0	1	3	1	0	0	4	2	0	1	0
0	0	2.75	1	1	0	0	2	0	0	0	0	2	0	0	0	0	0	0	4	1	2	0	3	1	1	1	0
0	0	1.75	1	1	0	0	2	1	0	0	0	2	0	0	0	0	0	0	3	1	2	0	3	1	1	1	0
0	0	2	1	1	0	0	2	2	2	1	1	1	0	0	0	0	0	0	3	1	2	1	3	2	1	1	0
0	0	2.75	1	1	0	0	1	0	0	0	0	2	0	0	0	0	0	0	4	1	2	0	3	1	1	1	0
0	0	3.5	1	1	0	0	0	1	1	1	1	1	0	0	0	0	0	0	4	1	0	0	3	2	1	1	0
0	0	2	1	1	0	0	2	1	1	0	0	1	0	0	0	0	0	0	4	1	1	0	3	1	1	1	0
0	0	2	1	1	0	0	2	2	1	0	2	1	0	0	0	0	0	0	4	1	2	0	3	1	1	1	0
0	0	2.75	1	2	1	1	2	1	1	0	1	1	0	0	0	0	0	0	3	1	2	0	4	1	1	1	0
0	0	1.5	1	2	0	0	2	1	1	0	1	1	0	0	0	0	0	0	3	1	2	0	4	1	1	1	0
0	0	1.75	1	2	0	1	2	2	2	2	1	1	0	0	0	0	0	0	4	1	2	0	3	1	1	1	0
0	0	1.75	1	2	0	0	1	1	1	0	2	1	0	0	0	0	0	0	3	1	0	0	3	1	1	1	0
0	0	2	1	2	1	2	1	2	2	2	2	1	0	0	1	0	0	0	3	2	0	0	3	1	1	1	1
1	0	1.75	1	1	0	0	2	2	1	1	1	1	0	0	0	0	0	0	3	1	2	0	4	1	1	1	0
0	0	2	1	1	0	0	2	2	2	1	1	1	0	0	0	0	0	0	4	1	1	0	3	1	1	1	0
0	0	1.75	1	2	1	2	1	2	2	1	2	1	0	0	1	0	0	0	3	2	1	1	3	1	1	1	0
1	0	2.5	1	1	0	0	2	2	2	2	1	1	0	0	0	0	0	0	4	1	1	0	4	1	1	1	0
0	0	2	1	1	0	0	1	2	2	1	1	1	1	0	0	0	0	0	4	1	1	0	3	1	1	1	0
0	0	2.25	1	1	0	0	2	2	2	1	2	1	0	0	0	0	0	0	3	2	1	1	3	1	1	1	0
0	0	3.5	1	1	0	0	0	2	2	1	1	1	0	0	0	0	0	0	4	1	0	0	3	2	1	1	0
0	0	2.5	1	2	1	1	1	1	1	0	1	1	0	0	1	0	0	0	4	1	1	0	3	2	1	1	0
0	0	2	1	1	0	0	2	2	2	0	0	2	0	0	0	0	0	0	4	1	2	0	4	1	1	1	0
0	0	1.75	1	2	0	0	2	0	1	0	0	2	0	0	0	0	0	0	3	1	2	0	3	1	1	1	0
1	0	2	1	2	1	1	2	2	1	1	2	1	0	0	0	0	0	0	4	1	2	0	3	1	1	1	0
0	0	2	1	2	2	2	1	2	2	1	2	1	0	0	0	0	0	0	4	1	1	0	3	1	1	1	0
0	1	2.25	1	2	0	1	0	2	1	0	2	1	0	0	0	0	0	0	4	1	0	1	3	2	0	1	0
0	0	2.5	1	3	2	2	0	1	2	1	1	2	0	0	0	0	0	0	4	1	0	2	3	2	0	1	0
1	0	2	1	3	3	3	1	1	1	0	1	1	0	0	1	0	0	0	3	2	0	2	3	1	1	1	0
0	1	2	1	3	3	3	1	2	2	2	1	1	1	0	0	0	0	0	3	1	1	2	3	1	1	1	0
0	1	2.25	1	1	1	1	1	1	1	1	0	1	0	0	0	0	0	0	3	1	0	0	3	1	1	1	0
1	0	2	1	2	2	2	1	2	2	0	2	1	0	0	0	0	0	0	4	1	0	0	3	1	1	1	0
1	0	2.75	1	1	0	0	0	2	1	1	1	1	0	0	0	0	0	0	4	1	0	0	3	2	1	1	0
1	0	1.75	1	2	2	2	2	2	2	0	2	1	0	0	0	0	0	0	4	1	2	0	3	1	1	1	0
0	0	2	1	3	3	3	1	2	1	0	0	1	0	0	0	0	0	0	4	1	0	0	3	1	1	1	0
0	0	1.75	1	3	3	3	2	1	2	0	1	1	0	0	0	0	0	0	3	1	2	0	3	1	1	1	0
0	0	3	1	1	0	0	0	0	1	0	0	1	0	0	0	0	0	0	4	1	0	0	3	2	1	1	0
0	0	2.25	1	2	2	1	0	0	1	0	1	1	0	0	0	0	0	0	3	1	0	0	3	1	1	1	0
0	0	1.75	1	3	3	3	1	1	1	0	1	1	0	0	0	0	0	0	4	1	0	1	4	1	1	1	0
0	0	2	1	2	1	1	0	0	1	0	1	1	0	0	0	0	0	0	4	1	0	0	4	1	1	1	1
0	0	2	1	3	2	2	1	1	0	0	1	1	0	0	0	0	0	0	3	1	0	0	4	1	1	1	0
1	0	2	1	1	1	1	2	1	2	0	1	1	0	0	0	0	0	0	4	1	2	0	4	1	1	1	0
0	0	1.75	1	2	2	2	1	0	1	0	1	1	0	0	0	0	0	0	4	1	0	0	4	1	1	1	0
0	0	2.25	1	2	1	1	0	1	1	0	1	1	1	0	0	0	0	0	4	1	0	0	3	2	1	1	0
0	0	2.5	1	2	1	1	0	1	1	0	2	1	0	0	0	0	0	0	4	1	0	0	4	1	1	3	0
0	0	2	1	1	1	1	2	2	1	0	0	1	0	0	0	0	0	0	4	1	2	0	3	1	1	2	0
0	0	2	1	3	2	2	2	2	2	0	1	1	0	0	0	0	1	0	3	1	2	0	3	1	1	1	0
0	0	2	1	2	2	2	1	2	1	0	1	1	0	0	0	0	0	0	4	1	0	1	3	1	1	1	0
0	0	2.5	1	2	2	2	0	0	1	0	0	1	0	0	0	0	0	0	4	1	2	0	3	2	1	1	0
0	0	2.5	1	2	2	2	0	0	1	0	0	1	0	0	0	0	0	0	3	1	0	0	4	2	1	1	0
0	0	1.75	1	3	3	3	2	2	2	2	1	1	0	0	0	0	0	0	4	3	1	2	3	1	1	1	0
0	0	1.75	1	3	2	2	2	2	1	1	1	1	0	0	0	0	0	0	4	1	2	1	4	1	1	1	0
1	0	2.75	1	2	1	2	0	2	2	0	0	1	0	0	0	0	0	0	4	1	1	0	3	2	1	1	0
1	0	2	1	2	2	2	2	0	1	0	1	1	0	0	0	0	0	0	4	1	1	0	4	1	1	1	0
0	0	2.5	1	2	2	2	1	1	1	0	1	1	0	0	0	0	0	0	4	1	1	1	3	1	1	2	0
1	0	2.75	1	1	1	1	0	1	1	0	0	1	0	0	0	0	0	0	4	1	0	0	3	2	1	1	0
0	1	3.25	1	0	0	0	0	1	1	0	0	1	0	0	0	0	0	0	4	1	0	0	4	2	0	2	0
0	0	2	1	3	2	2	3	2	2	0	1	1	1	0	0	0	0	0	3	1	2	0	3	1	1	3	0
0	0	2.5	1	1	1	2	1	2	2	0	2	1	0	0	0	0	0	0	4	1	1	1	4	1	1	2	0
1	0	2	1	2	1	1	2	2	2	0	1	1	0	0	1	0	0	0	4	1	2	0	4	1	1	3	0
0	0	2.75	1	2	2	2	2	2	2	2	1	1	0	0	0	0	0	0	4	1	2	0	3	1	1	3	0
0	0	2	1	1	1	1	1	2	2	0	1	1	0	0	0	0	0	0	4	1	1	0	4	1	1	3	0
0	0	2.25	1	1	1	1	1	2	2	1	1	1	0	0	0	0	0	0	4	1	1	0	3	1	1	3	0
0	0	3.25	1	1	1	1	0	2	2	1	1	1	0	0	0	0	0	0	4	1	0	0	4	1	1	3	0
0	0	2	1	2	1	1	1	2	2	2	0	1	0	0	0	0	0	0	4	1	2	1	4	1	1	3	0
0	0	2.25	1	2	2	2	1	2	2	2	1	1	0	0	0	0	0	0	4	1	0	0	3	1	1	3	1
0	0	2.25	1	1	1	1	2	2	2	2	1	1	1	0	0	0	0	0	4	1	2	0	4	1	1	3	0
0	0	2	1	3	3	3	2	1	1	0	1	2	0	0	0	0	0	0	4	1	2	0	4	1	1	3	0
0	0	3	1	1	1	1	0	2	1	0	0	1	0	0	0	0	0	0	4	1	0	0	4	2	1	2	1
0	0	3	1	1	1	1	1	1	1	1	1	1	0	0	0	0	0	0	4	1	0	0	3	2	1	1	1
1	0	2.5	1	1	1	1	1	1	1	1	1	1	1	0	1	0	0	0	4	1	0	0	4	2	1	2	0
0	0	2.75	1	1	1	1	0	1	1	1	0	1	0	0	0	0	0	0	4	1	0	0	4	2	1	3	0
0	0	3.5	1	1	1	1	0	2	1	1	1	1	0	0	0	0	0	0	4	1	0	0	4	2	1	3	0
0	0	2.5	1	3	3	2	1	2	2	1	1	1	1	0	0	0	0	0	4	1	0	0	4	1	1	3	0
0	0	3	1	3	2	2	0	2	2	2	0	1	0	0	1	0	0	0	4	1	0	0	4	1	1	3	0
0	0	3.25	1	2	1	1	0	1	1	0	0	1	0	0	0	0	0	0	4	1	0	0	4	2	1	2	0
0	0	2	1	3	3	3	3	1	1	1	0	1	0	0	0	0	0	0	4	2	3	0	4	1	1	3	0
0	1	2.75	1	2	1	1	0	2	2	1	1	1	0	0	0	0	0	0	4	1	0	0	4	1	0	2	0
0	1	2.25	1	1	1	1	0	2	0	0	0	1	0	0	0	0	0	0	4	1	0	0	3	2	0	2	0
0	1	2.75	1	2	2	2	1	2	1	1	0	1	0	0	0	0	0	0	4	1	1	0	3	1	0	2	0
0	1	2.5	1	3	3	3	1	2	2	0	1	1	0	0	0	0	0	0	4	1	1	0	3	1	0	2	0
0	1	2.25	1	2	2	2	0	2	1	0	1	1	0	0	0	0	0	0	4	1	0	0	3	2	1	3	0
0	0	3	1	1	1	1	0	2	1	1	1	1	0	0	0	0	0	0	4	1	0	0	4	2	1	3	0
0	0	3.25	1	2	1	1	0	2	2	2	1	1	0	0	0	0	0	0	4	4	0	1	4	2	1	2	0
2	0	2.75	1	1	1	1	2	2	1	1	0	1	0	0	0	0	0	0	4	1	1	0	4	1	1	3	0
0	0	2.75	1	2	2	1	2	2	2	1	0	1	0	0	0	0	0	0	4	1	2	0	4	1	1	3	0
0	0	2	1	2	1	2	0	2	2	2	0	1	0	0	1	0	0	0	4	3	0	0	4	1	1	1	0
0	0	2	1	2	2	2	0	2	2	0	1	1	0	0	0	0	0	0	4	1	0	0	3	1	1	1	0
0	0	1.75	1	3	2	2	2	2	2	0	0	2	0	0	1	0	0	0	4	1	2	0	3	1	1	1	0
0	0	1.75	1	3	3	3	3	2	2	0	0	1	0	0	0	0	0	0	3	1	3	1	4	1	1	1	0
0	0	1.75	1	3	3	3	2	2	2	1	2	1	0	0	0	0	0	0	4	3	2	2	4	1	1	1	0
0	0	2.25	1	1	1	1	0	2	2	2	1	1	0	0	0	0	0	0	4	1	1	1	4	1	1	1	0
0	0	2	1	1	1	1	2	2	1	0	0	1	0	0	0	0	0	0	3	1	1	1	4	1	1	1	0
0	0	2	1	3	2	2	2	2	2	2	0	1	0	0	0	0	0	0	3	1	1	0	4	1	1	1	0
0	0	1.75	1	3	3	3	3	2	2	0	1	2	0	0	0	0	0	0	3	1	2	1	4	1	1	1	0
0	0	2.5	1	3	3	2	1	2	2	2	0	1	0	0	0	0	0	0	4	1	0	0	4	1	1	1	0
0	0	1.5	1	2	2	2	1	2	2	1	1	1	0	0	0	0	0	0	4	1	0	0	4	1	5	1	0
0	0	2	1	2	2	2	1	2	2	2	1	1	0	0	0	0	0	0	3	3	1	1	4	1	1	1	0
1	0	2	1	3	3	3	2	2	2	1	0	1	0	0	0	0	0	0	4	1	1	1	4	1	0	1	0
1	0	2.25	1	2	2	2	1	2	2	0	0	1	0	0	0	0	0	0	4	1	1	1	4	1	1	1	0
1	0	2.75	1	2	1	1	1	2	1	0	0	1	0	0	0	0	0	0	4	1	0	0	4	2	1	1	0
0	0	2.25	1	2	1	1	1	2	1	0	0	1	0	0	0	0	0	0	4	1	0	0	4	2	1	1	0
0	0	1.5	1	2	2	2	2	2	2	2	0	1	0	0	0	0	0	0	3	1	2	0	4	1	1	1	0
0	0	1.75	1	2	1	1	1	2	2	2	1	1	0	0	0	0	0	0	3	1	2	1	4	1	1	1	0
0	0	1.75	1	3	3	2	2	2	1	0	0	1	0	0	1	0	0	0	3	1	0	0	4	1	1	1	0
0	0	1.75	1	1	1	1	1	1	1	0	1	1	0	0	0	0	0	0	4	1	2	2	3	1	1	1	0
1	0	2	1	2	1	2	3	2	2	1	1	2	0	0	0	0	0	0	4	1	3	1	4	1	1	2	0
0	0	2.25	1	2	1	2	1	1	0	0	0	1	0	0	0	0	0	0	4	1	0	1	4	1	1	1	0
1	0	2	1	2	1	2	0	2	1	1	2	1	0	0	0	0	0	0	3	1	0	1	4	1	1	1	0
1	0	2.75	1	2	1	1	0	2	2	1	0	1	0	0	0	0	0	0	4	1	0	0	4	2	1	1	0
2	1	2.25	1	2	0	1	2	2	2	2	1	1	0	0	0	0	0	0	4	1	2	0	4	2	0	1	0
1	0	3.5	1	0	0	0	0	1	0	0	0	1	0	0	0	0	0	0	4	1	0	0	3	2	0	1	0
1	0	2.75	1	2	1	0	0	2	2	1	0	1	0	0	0	0	0	0	4	1	0	0	4	2	1	1	0
1	0	2.75	1	3	1	2	0	2	1	0	0	1	0	0	0	0	0	0	4	1	0	0	4	2	1	1	0
1	0	2.25	1	2	1	2	2	2	1	1	0	1	0	0	0	0	0	0	4	1	3	0	4	1	1	1	0
0	0	2.75	1	1	1	1	0	2	0	0	0	1	1	0	0	0	0	0	4	1	0	0	4	2	1	1	0
0	0	2	1	1	0	0	0	2	2	1	2	1	0	0	1	0	1	0	4	2	1	2	5	2	0	1	0
0	0	3.25	1	1	0	0	1	2	2	2	0	1	0	0	1	0	0	0	3	1	0	0	4	2	5	1	0
0	0	3.5	1	2	1	2	1	2	1	1	2	1	0	0	0	0	0	0	4	1	1	0	3	2	1	1	0
0	0	3.25	1	2	1	2	1	2	1	1	2	1	0	0	1	0	0	0	3	1	0	1	3	1	1	1	0
0	0	2.5	1	3	3	3	1	3	2	2	2	1	0	0	1	0	0	0	3	2	2	0	3	1	1	1	0
0	0	3.5	1	1	1	1	0	2	1	0	0	1	0	0	0	0	0	0	3	1	0	0	3	2	1	1	0
0	0	3.5	1	1	1	1	0	2	2	1	2	1	0	0	0	0	0	0	4	1	0	0	3	2	1	1	0
0	0	3.5	1	1	1	1	0	2	2	1	2	1	0	0	0	0	0	0	3	1	0	0	3	2	1	1	0
0	0	3.5	1	1	1	1	0	2	2	1	2	1	0	0	0	0	0	0	3	1	0	0	3	2	1	1	0
1	0	3.5	1	0	1	1	0	2	1	1	2	1	0	0	0	0	0	0	4	1	0	0	3	2	1	1	0
1	0	3.5	1	1	0	0	1	2	2	2	2	1	0	0	0	0	0	0	3	1	1	0	3	2	1	1	0
0	0	3.5	1	1	0	0	1	2	1	1	2	1	0	0	0	0	0	0	4	1	1	0	3	2	1	1	0
0	0	2.25	1	1	0	0	0	2	2	2	2	1	0	0	1	0	0	0	3	2	0	0	3	2	1	1	0
1	0	3.5	1	1	0	0	0	2	0	0	0	1	0	0	0	0	0	0	4	1	0	0	3	2	1	1	0
0	0	2.75	1	2	1	1	0	2	1	1	0	1	0	0	0	0	0	0	4	1	0	0	4	2	1	1	0
2	0	3.5	1	1	0	1	0	2	1	0	2	1	0	0	1	0	0	0	4	1	0	0	4	2	1	1	0
0	0	2.5	1	2	2	1	0	2	1	1	0	1	0	0	1	0	0	0	3	1	0	1	3	1	1	1	0
0	0	3.25	1	2	1	2	1	2	1	1	1	1	0	0	0	0	0	0	4	1	0	0	3	2	1	1	0
0	0	3	1	1	0	1	0	2	2	1	0	1	0	0	1	0	0	0	4	1	0	0	3	2	1	1	0
1	0	2.75	1	1	0	1	0	2	1	0	2	1	0	0	1	0	0	0	3	1	0	1	3	2	1	1	0
0	0	2.5	1	2	1	1	0	0	0	0	1	1	0	0	1	0	0	0	4	1	0	0	3	2	1	1	0
1	0	3	1	1	1	1	0	2	1	1	2	1	0	0	0	0	0	0	3	1	0	1	3	2	1	1	0
0	0	3.5	1	2	1	0	0	2	1	1	2	1	0	0	1	0	0	0	4	1	0	0	3	2	1	1	0
0	0	3.5	1	2	1	1	0	2	1	1	2	1	0	0	1	0	0	0	3	1	0	0	3	2	0	1	0
0	0	2	1	2	2	2	0	2	1	1	0	1	0	0	0	0	0	0	4	1	0	0	3	1	1	1	0
0	0	3.5	1	1	0	0	0	2	1	1	2	1	0	0	0	0	0	0	4	1	0	0	3	2	1	1	0
0	0	3.5	1	1	0	0	0	2	1	0	2	1	0	0	0	0	0	0	3	1	0	0	3	2	1	1	0
0	0	3.25	1	1	1	1	0	2	1	0	0	1	0	0	0	0	0	0	3	1	0	0	3	2	0	1	0
0	0	3.25	1	1	1	0	0	2	1	1	0	1	0	0	0	0	0	0	3	1	0	0	3	2	1	1	0
0	0	3.5	1	1	1	1	0	2	2	1	2	1	1	0	1	0	0	0	3	1	0	0	3	2	0	1	0
0	0	3.25	1	2	1	1	0	2	2	0	0	1	0	0	1	0	0	0	4	1	1	0	4	2	1	1	0
1	0	2.5	1	2	2	2	2	2	2	1	2	1	0	0	0	0	0	0	3	1	2	0	3	1	1	1	0
0	0	2.75	1	2	1	1	0	2	1	0	0	1	0	0	0	0	0	0	3	1	2	0	3	2	1	1	0
0	0	2.25	1	1	1	1	0	2	0	0	1	1	0	0	0	0	0	0	4	1	0	0	3	2	1	1	0
1	0	3	1	1	1	1	1	2	1	0	0	1	0	0	0	0	0	0	4	1	2	1	3	1	1	1	0
1	0	2.75	1	2	1	2	1	2	0	0	0	1	0	0	0	0	0	1	3	1	1	0	3	1	1	1	0
2	0	1.75	1	1	0	1	2	2	2	1	0	1	0	0	1	0	0	0	3	1	2	0	5	1	1	1	0
0	0	2.5	1	2	1	1	1	2	2	2	1	1	0	0	0	0	0	0	4	1	1	0	3	2	0	1	0
0	0	2	1	2	2	1	1	2	2	0	1	1	1	0	1	0	0	0	3	1	1	1	4	1	0	1	0
1	0	2.75	1	2	1	1	1	2	1	1	2	1	0	0	1	0	0	0	4	1	1	0	4	1	5	1	0
0	0	3.25	1	2	1	1	1	2	2	1	0	1	0	0	0	0	0	0	3	1	1	0	3	2	0	1	0
0	0	2	1	2	2	2	2	2	2	1	0	1	0	0	0	0	0	0	4	1	2	0	3	1	1	1	0
0	0	3.5	1	1	1	1	0	2	1	0	2	1	0	0	0	0	0	0	3	1	0	0	3	2	1	1	0
0	0	3.25	1	0	0	0	2	2	1	1	2	1	0	0	0	0	0	0	4	1	2	0	3	2	1	1	0
0	0	2	1	2	2	1	2	2	2	1	0	1	0	0	0	0	0	0	4	1	1	0	3	2	1	1	0
0	0	2.75	1	1	0	0	1	2	1	0	2	1	0	0	1	0	0	0	3	3	1	0	4	2	1	1	0
0	0	1.75	1	1	1	1	2	2	2	1	1	2	0	0	0	0	0	0	4	1	2	1	3	1	1	3	1
0	0	1.75	1	1	1	1	2	2	2	2	0	1	0	0	0	0	0	0	4	1	2	2	3	1	1	2	0
0	0	2.25	1	1	1	1	1	2	1	0	0	1	0	0	0	0	0	0	4	3	1	1	3	1	1	3	0
0	0	2.5	1	0	0	0	0	1	0	0	0	1	0	0	0	0	0	1	4	1	0	0	3	2	0	1	0
0	0	3	1	2	1	2	2	2	1	0	0	1	0	0	0	0	0	0	3	1	1	0	3	2	1	1	0
0	0	3.25	1	1	1	1	0	1	1	0	0	1	0	0	0	0	0	0	4	1	0	0	3	2	1	1	0
0	0	2.5	1	1	1	1	1	2	0	0	0	1	0	0	0	0	0	0	4	1	0	0	3	1	1	1	0
0	0	2.25	1	2	2	2	1	2	2	1	0	1	0	0	0	0	0	0	4	1	1	0	3	2	1	1	0
1	0	3.25	1	1	1	1	1	1	0	0	0	1	0	0	1	0	0	0	4	1	0	0	3	2	1	1	0
0	0	3.75	1	1	0	0	0	2	2	2	0	1	0	0	1	0	0	0	4	2	0	2	3	2	1	1	0
0	0	3.5	1	1	1	1	0	2	2	1	2	1	0	0	0	0	0	0	4	1	0	0	5	2	0	1	0
0	0	2.75	1	1	1	1	0	2	0	0	0	1	0	0	0	0	0	0	4	2	0	2	4	2	1	1	0
0	0	2.5	1	1	1	1	0	2	2	1	2	1	0	0	0	0	0	0	4	2	0	1	3	2	0	1	0
0	0	3.25	1	1	1	1	0	2	2	1	0	1	0	0	0	0	0	0	4	1	0	1	4	2	0	1	0
0	0	1.75	1	1	1	1	1	2	1	1	0	1	0	0	0	0	0	0	4	1	1	0	4	1	1	1	0
0	0	2	1	1	0	0	0	2	1	1	0	1	0	0	0	0	0	0	3	1	1	1	4	2	1	1	0
0	0	2.25	1	1	0	0	1	0	0	0	0	1	0	0	0	0	0	0	3	1	0	0	4	2	1	1	0
0	0	1.75	1	2	1	1	0	1	1	0	0	1	0	0	0	0	0	0	3	1	0	0	4	2	1	2	0
0	1	2.5	1	1	0	0	0	2	1	1	1	1	1	0	0	0	0	0	3	2	1	1	4	2	0	1	0
0	0	2.5	1	1	0	0	0	2	0	0	0	1	0	0	0	0	0	0	4	1	0	0	4	2	1	1	0
0	0	2.5	1	1	0	0	0	2	0	0	0	1	1	0	0	0	0	0	4	1	0	1	4	2	1	1	0
1	0	2	1	2	2	2	0	2	2	2	0	1	0	0	0	0	0	0	4	1	1	0	4	1	1	3	0
0	0	2.5	1	2	1	1	0	2	1	1	2	1	0	0	0	0	0	0	3	1	0	0	4	2	1	1	0
0	0	3	1	1	1	1	0	2	2	1	0	1	1	0	0	0	0	0	3	1	0	0	4	2	1	1	0
0	0	3.25	1	1	1	1	1	0	0	0	0	1	0	0	0	0	0	0	4	1	0	0	3	2	1	1	0
0	1	3	1	1	0	0	0	1	0	0	0	1	0	0	0	0	0	0	4	1	0	0	4	2	0	1	0
0	0	2.75	1	1	1	1	1	2	1	1	0	1	0	0	0	0	0	0	3	1	0	0	4	1	1	1	0
0	0	2.5	1	2	1	1	1	2	2	1	1	1	0	0	0	0	0	0	3	1	1	0	4	1	1	1	0
0	0	1.75	1	1	1	1	1	1	0	0	0	1	0	0	0	0	0	0	3	1	0	0	4	1	1	1	0
0	0	1.75	1	1	1	1	2	2	1	0	0	1	0	0	0	0	0	0	3	1	1	1	4	1	1	2	0
0	0	2.5	1	2	1	1	1	2	2	1	1	1	0	0	1	0	0	0	4	1	1	1	3	1	1	2	0
0	0	2.25	1	1	1	1	0	0	0	0	1	1	0	0	0	0	0	0	4	1	0	1	4	2	1	2	0
0	0	2	1	2	2	2	1	2	1	1	1	1	0	0	0	0	0	0	4	1	0	0	3	1	1	2	0
0	0	1.75	1	2	1	1	1	0	0	0	0	1	0	0	0	0	0	0	4	1	1	0	4	1	1	2	0
0	0	3.5	1	1	0	0	0	2	0	0	0	1	0	0	0	0	0	0	4	1	0	0	4	2	1	1	0
0	0	1.75	1	2	1	1	1	2	1	0	0	1	0	0	0	0	0	0	3	1	1	1	4	1	1	2	0
0	0	1.75	1	1	1	1	2	1	1	0	0	1	0	0	0	0	0	0	4	1	1	1	4	1	1	2	0
0	0	2	1	2	2	2	1	2	1	2	0	1	0	0	0	0	0	0	3	1	0	1	4	1	1	2	0
0	0	3.5	1	2	1	1	0	0	1	0	0	1	0	0	0	0	0	0	4	1	0	0	4	2	1	1	0
0	0	1.75	1	2	1	1	1	1	2	1	0	1	0	0	0	0	0	0	4	1	2	1	4	1	1	2	0
0	0	1.75	1	2	2	2	2	1	1	1	0	1	1	0	0	0	1	0	4	1	0	0	5	1	1	2	0
0	0	2.75	1	2	2	2	1	2	1	0	1	1	1	0	0	0	0	0	3	1	0	0	4	1	1	2	0
0	0	2.75	1	2	2	2	0	2	2	2	0	1	0	0	0	0	0	0	4	1	0	0	4	1	1	2	0
0	0	2.25	1	1	1	1	0	2	2	1	1	1	0	0	1	0	0	0	4	1	0	0	4	1	1	1	0
0	0	1.75	1	1	1	1	0	1	1	1	1	1	1	0	0	0	0	0	4	1	0	0	4	2	1	1	0
0	0	2.75	1	1	1	1	1	2	2	0	2	1	0	0	0	0	0	0	4	1	0	0	4	2	1	1	0
0	0	1.75	1	1	1	1	1	1	2	1	1	1	0	0	0	0	0	0	3	1	1	0	4	1	1	1	0
0	0	2.5	1	1	1	1	0	1	1	0	1	1	0	0	0	0	0	0	3	1	0	0	4	2	1	1	0
0	0	2.25	1	1	1	1	0	2	1	1	2	1	0	0	1	0	0	0	3	1	1	1	4	1	1	1	0
0	0	2	1	0	0	0	0	1	1	1	1	1	0	0	0	0	0	0	4	1	1	0	4	1	1	1	0
0	0	1.75	1	2	1	2	2	2	2	1	1	1	0	0	0	0	0	0	4	1	1	0	3	1	1	1	0
0	0	2	1	1	1	1	2	1	1	1	1	2	0	0	0	0	0	0	3	1	2	0	4	1	1	1	0
0	0	2.75	1	1	1	1	1	2	1	0	0	1	0	0	0	0	0	0	4	1	1	0	4	2	1	1	0
0	0	2	1	2	1	2	2	2	2	0	0	1	1	0	0	0	0	0	3	1	1	0	4	1	1	1	0
0	0	2	1	2	1	1	1	2	1	1	1	1	1	0	0	0	0	0	3	1	0	1	4	2	1	1	0
0	0	2	1	1	1	2	1	2	1	1	1	1	0	0	0	0	0	0	4	1	0	0	4	1	1	1	0
0	0	2	1	2	2	2	1	2	2	1	0	1	0	0	0	0	0	0	4	1	1	0	4	1	1	1	0
0	0	1.75	1	2	1	1	3	2	2	2	1	1	0	0	0	0	0	0	4	1	2	1	3	1	1	1	0
0	0	1.75	1	2	2	2	1	2	2	2	0	1	1	0	0	0	0	0	4	1	2	0	4	1	1	1	0
0	0	2.25	1	2	2	1	2	1	2	2	1	1	0	0	0	0	0	0	4	1	1	0	3	1	1	1	0
0	0	2.5	1	2	2	2	2	2	2	2	1	1	0	0	0	0	0	0	4	1	2	0	4	1	1	1	0
0	0	2.25	1	1	1	1	0	1	0	0	0	1	0	0	0	0	0	0	4	1	0	1	4	2	1	1	0
0	0	2.25	1	2	2	2	2	2	1	0	0	1	0	0	0	0	0	0	4	1	1	0	4	1	1	1	0
0	0	2	1	1	1	1	1	2	2	1	0	1	0	0	0	0	0	0	3	1	2	0	4	1	1	1	0
0	0	2	1	2	2	2	2	2	2	0	1	1	0	0	0	0	0	0	4	1	2	0	4	1	1	1	0
0	0	2	1	2	2	2	2	2	2	2	0	1	0	0	0	0	0	0	4	1	1	0	4	1	1	1	0
0	0	1.75	1	2	2	2	2	0	1	1	1	1	0	0	0	0	0	0	4	1	1	0	4	1	1	1	0
1	0	2	1	2	2	2	2	2	1	1	0	1	0	0	0	0	0	0	4	1	1	0	4	1	1	1	0
1	0	2.25	1	2	2	2	2	1	2	0	1	1	0	0	0	0	0	0	3	1	2	0	4	1	1	1	0
1	0	2	1	2	2	2	2	2	2	1	0	1	0	0	0	0	0	0	3	1	1	0	4	1	1	1	0
1	0	2.25	1	3	3	3	1	0	1	0	2	1	0	0	0	0	0	0	4	1	0	0	4	1	1	1	0
0	0	2.75	1	2	2	2	1	0	0	0	0	3	0	0	0	0	0	0	4	1	1	1	4	1	1	1	0
0	0	2	1	2	2	2	3	1	0	0	1	1	0	0	0	0	0	0	4	1	2	0	4	1	1	1	0
0	0	2.5	1	1	1	1	2	2	2	2	0	1	0	0	0	0	0	0	4	1	1	0	4	1	1	1	0
0	0	2.5	1	0	0	0	1	1	1	1	0	1	0	0	0	0	0	0	4	1	0	0	4	2	1	2	0
0	0	2.5	1	0	0	0	1	0	2	1	0	1	0	0	0	0	0	0	4	1	0	0	4	2	0	2	0
1	0	2.25	1	1	0	0	0	0	2	1	0	1	0	0	0	0	0	0	4	1	0	0	4	2	1	2	0
0	0	2.25	1	1	0	0	2	1	2	1	1	1	0	0	0	0	0	0	4	1	2	0	4	1	1	2	0
0	0	2	1	1	0	0	2	0	2	2	1	2	0	0	0	0	0	0	4	1	1	0	4	1	1	2	0
0	0	2	1	2	2	2	3	0	2	2	0	2	0	0	0	0	0	0	4	1	2	0	4	1	1	2	0
0	0	1.75	1	2	2	2	2	0	2	1	1	1	0	0	1	0	1	0	3	1	2	0	2	1	1	2	0
0	0	3.5	1	2	0	0	0	2	2	1	1	1	0	0	0	0	0	0	4	1	1	0	4	2	1	2	0
0	0	1.75	1	2	1	2	1	1	1	1	0	1	0	0	0	0	0	0	4	1	1	0	4	1	1	2	0
0	0	2	1	1	1	1	1	0	1	1	0	1	0	0	0	0	0	0	4	1	0	0	4	1	1	3	0
0	0	2	1	1	1	1	0	1	1	1	0	1	0	0	0	0	0	0	4	1	0	0	4	1	1	2	0
0	0	2	1	2	2	2	1	2	2	2	0	1	0	0	1	0	0	0	4	1	0	0	4	1	1	2	0
0	0	3.25	1	0	0	0	0	1	1	0	0	1	0	0	0	0	0	0	3	2	0	2	4	2	1	2	0
0	0	1.5	1	2	2	2	2	1	1	1	1	2	0	0	0	0	0	0	3	1	2	0	4	1	1	2	0
0	0	2.5	1	1	1	1	1	1	2	1	0	1	0	0	0	0	0	0	4	1	0	0	4	1	1	3	0
0	0	2	1	1	1	0	1	2	2	2	0	1	0	0	0	0	0	0	3	1	2	0	4	1	1	2	0
0	0	2	1	2	2	2	1	1	2	1	0	1	0	0	0	0	0	0	4	1	0	0	4	1	1	2	0
0	0	1.75	1	2	2	2	1	2	2	1	1	1	0	0	1	0	0	0	3	1	1	1	4	1	1	2	0
0	0	2.5	1	1	1	1	1	0	1	1	0	1	0	0	0	0	0	0	4	1	0	0	4	2	1	2	0
0	0	2.5	1	1	1	1	0	2	1	0	1	1	0	0	0	0	0	0	4	1	0	0	4	1	1	2	0
0	0	3.25	1	1	0	0	0	0	2	2	0	1	0	0	0	0	0	0	4	1	0	0	4	2	1	2	0
0	0	2.75	1	1	1	1	1	2	1	1	0	1	0	0	0	0	0	0	4	1	0	0	4	1	1	2	0
1	0	2.75	1	1	1	1	1	0	1	0	0	1	0	0	0	0	0	0	4	1	1	0	4	1	1	2	0
1	0	2.25	1	1	1	1	1	0	1	0	0	1	0	0	0	0	0	0	4	3	1	0	4	1	1	2	0
0	0	2.75	1	1	1	1	1	2	1	2	0	1	0	0	0	0	0	0	4	1	0	0	4	1	1	1	0
0	1	3.25	1	1	1	1	1	2	1	1	1	1	0	0	0	0	0	0	4	1	1	0	4	2	0	2	0
0	0	1.75	1	1	1	1	2	1	1	1	1	1	1	0	0	0	0	0	4	1	2	1	4	1	1	2	0
1	0	1.5	1	2	2	2	2	2	1	1	0	1	0	0	0	0	0	0	3	1	1	0	4	1	1	2	0
0	0	1.75	1	1	1	1	1	0	1	1	0	1	0	0	0	0	0	0	3	1	1	0	5	1	1	2	2
1	1	3.25	1	2	1	1	1	1	1	1	0	1	0	0	0	0	0	0	4	1	0	0	4	2	0	2	0
0	0	3	1	1	1	1	0	2	0	0	0	1	0	0	0	0	0	0	4	1	0	0	4	2	1	2	0
0	0	2.5	1	1	0	0	0	3	2	2	0	1	0	0	0	0	0	0	4	1	0	0	4	1	1	2	0
0	0	2.5	1	1	1	1	1	0	1	0	1	1	0	0	0	0	0	0	4	1	1	0	4	1	1	3	0
0	0	2.25	1	2	2	1	1	2	1	0	0	1	0	0	1	0	0	0	4	1	0	0	4	1	1	2	0
1	0	2.75	1	1	1	1	2	2	2	1	0	1	0	0	0	0	0	0	4	1	2	1	3	1	1	3	0
1	0	3	1	1	1	1	0	1	1	1	0	1	0	0	0	0	0	0	4	1	0	0	4	1	1	2	0
1	0	3	1	2	1	1	0	2	0	0	2	1	0	0	0	0	0	0	4	1	0	0	3	1	1	2	0
0	0	2.25	1	2	1	1	1	2	1	1	0	1	0	0	0	0	0	0	4	1	1	1	3	1	1	2	0
0	0	3.25	1	2	1	1	1	2	2	2	0	1	1	0	0	0	0	0	4	1	1	0	3	2	1	2	0
1	0	3	1	1	1	1	0	1	0	0	0	1	0	0	0	0	0	0	4	1	0	0	3	2	1	1	0
0	0	2.75	1	1	1	1	0	1	1	0	1	1	0	0	1	0	0	0	4	1	0	0	3	1	1	2	0
0	0	2.5	1	2	1	2	1	2	1	0	0	1	0	0	0	0	0	0	4	1	1	0	4	2	1	2	0
0	0	2.5	1	2	2	1	0	2	1	0	0	1	0	0	0	0	0	0	4	1	0	0	4	2	1	2	0
0	0	2.75	1	2	1	1	0	2	2	1	0	1	0	0	0	0	0	0	4	1	0	0	4	1	1	2	0
0	0	3.25	1	0	0	0	0	2	2	2	2	1	0	0	0	0	0	0	4	1	0	1	4	2	1	1	0
0	0	1.5	1	2	2	2	2	2	1	0	0	2	0	0	0	0	0	0	3	1	3	0	4	1	1	3	0
0	0	1.75	1	2	2	2	2	0	1	1	0	1	0	0	0	0	0	0	3	1	1	0	4	1	1	2	0
0	0	2.25	1	2	1	1	1	1	1	1	0	1	0	0	0	0	0	0	4	1	1	0	3	1	1	2	0
0	0	2.25	1	2	2	1	1	2	2	1	0	1	0	0	0	0	0	0	4	1	0	0	3	1	1	2	0
0	0	2.5	1	2	1	1	0	2	1	1	0	1	0	0	0	0	0	0	4	1	0	0	3	1	1	2	0
0	0	3	1	2	1	0	0	0	0	2	1	1	0	0	0	0	0	0	1	1	0	0	4	1	1	2	0
0	0	2.75	1	1	1	1	1	0	0	0	0	1	0	0	0	0	0	0	4	1	1	0	4	1	1	2	0
1	0	2.75	1	2	2	2	1	0	0	0	0	1	0	0	0	0	0	0	4	1	0	0	4	1	1	2	0
1	0	3	1	1	1	1	0	2	1	0	0	1	0	0	0	0	0	0	4	1	0	0	3	2	1	1	0
0	0	2.5	1	2	2	2	0	2	1	1	0	1	0	0	0	0	0	0	4	1	0	0	4	1	1	3	0
0	0	2.75	1	2	2	2	0	2	0	0	0	1	0	0	0	0	0	0	4	1	0	0	3	1	1	2	0
0	0	2.5	1	2	2	2	0	2	0	0	0	1	0	0	0	0	0	0	4	1	0	0	3	1	1	2	0
0	0	2.75	1	1	1	1	0	2	2	2	1	1	0	0	0	0	0	0	4	1	0	0	3	2	1	2	0
0	0	3	1	1	1	1	0	2	1	1	0	1	0	0	0	0	0	0	4	1	0	0	4	2	1	1	0
1	0	3.25	1	2	2	1	0	1	1	0	0	1	0	0	0	0	0	0	4	1	0	0	3	2	1	2	0
1	0	2.5	1	2	1	0	0	1	1	0	1	1	0	0	1	0	0	0	4	1	0	0	4	1	1	1	0
1	0	2.75	1	1	1	0	0	1	2	1	0	1	0	0	1	0	0	0	4	1	0	0	4	2	1	1	1
0	0	2.75	1	1	0	0	0	2	1	1	0	1	0	0	0	0	0	0	4	1	0	0	4	2	1	1	0
0	0	1.75	1	2	1	2	2	1	2	0	0	1	0	0	0	0	0	0	4	1	2	0	4	1	1	1	1
0	0	2.75	1	2	1	0	0	2	1	0	0	1	0	0	0	0	0	0	4	1	0	0	4	1	1	1	0
0	0	2.5	1	2	1	0	0	2	1	0	0	1	0	0	0	0	0	0	4	1	1	1	4	1	1	1	0
0	0	1.75	1	1	1	1	2	2	2	1	0	1	1	0	0	0	0	0	3	1	2	0	4	1	1	1	0
0	0	2.5	1	2	1	1	0	2	0	0	0	1	0	0	0	0	0	0	4	1	1	0	3	1	1	1	0
0	0	2.75	1	2	1	1	0	2	0	0	0	1	0	0	0	0	0	0	4	1	0	0	4	1	1	1	0
0	0	2.75	1	2	1	1	1	2	1	0	1	1	0	0	0	0	0	0	4	1	1	0	4	1	1	1	0
2	0	3	1	2	1	1	0	0	0	0	0	1	0	0	0	0	0	0	4	1	1	0	4	2	1	1	0
0	0	3	1	1	1	0	0	1	0	0	0	1	0	0	1	0	0	0	4	1	0	0	4	2	1	1	0
0	0	2	1	2	2	2	1	2	2	2	0	1	0	0	0	0	0	0	4	1	0	0	4	1	1	1	0
0	0	2.25	1	2	1	1	1	2	0	0	0	1	0	0	0	0	0	0	4	1	0	0	4	1	1	1	0
0	0	2.75	1	2	1	1	0	2	1	1	1	1	0	0	0	0	0	0	4	1	0	1	4	1	1	1	0
0	0	2.5	1	1	1	1	1	2	1	0	0	1	0	0	0	0	0	0	4	1	0	0	4	1	1	1	0
0	0	2.75	1	2	1	1	0	1	0	0	0	1	0	0	0	0	0	0	4	1	0	0	4	2	1	1	0
0	0	2.75	1	1	0	0	0	2	2	1	0	1	0	0	0	0	0	0	4	1	0	0	4	2	1	1	0
1	0	3.5	1	2	1	1	0	2	1	1	0	1	0	0	1	0	0	0	4	1	0	0	4	2	1	1	0
0	0	2.25	1	2	1	0	1	1	1	0	0	1	0	0	1	0	0	0	4	1	1	1	4	2	1	1	0
0	0	2.75	1	2	1	0	1	1	1	0	0	1	0	0	1	0	0	0	4	1	1	1	4	2	1	1	0
0	0	2	1	2	1	1	1	2	1	1	2	1	0	0	1	0	0	0	3	1	1	1	4	1	1	1	0
1	0	3.75	1	1	1	0	1	2	2	1	1	1	0	0	0	0	0	0	4	1	0	1	4	2	1	1	0
1	0	3.25	1	1	0	0	0	2	1	1	0	1	0	0	0	0	0	0	4	1	0	0	4	2	1	1	0
1	0	2.75	1	2	1	0	0	2	2	1	0	1	0	0	0	0	0	0	4	1	0	0	4	2	1	1	0
0	0	3	1	2	1	0	0	2	0	0	2	1	0	0	0	0	0	0	4	1	0	0	4	2	1	1	0
0	0	2.75	1	1	0	0	0	2	0	0	2	1	0	0	0	0	0	0	4	1	2	0	4	2	1	1	0
1	0	2.75	1	1	1	1	1	2	2	1	0	1	1	0	0	0	0	0	4	1	0	1	4	1	1	1	0
1	0	2.25	1	2	2	1	1	2	1	0	0	1	0	0	0	0	0	0	4	3	1	0	4	1	1	1	0
1	0	2.75	1	2	2	1	0	1	0	0	0	1	0	0	0	0	0	0	4	1	0	0	4	2	1	1	0
0	0	2	1	3	2	2	1	2	2	2	1	1	0	0	1	0	0	0	4	1	2	0	3	1	1	1	0
1	0	3.5	1	1	2	2	1	2	1	1	2	1	1	0	0	0	0	0	4	1	1	0	4	2	1	1	0
1	0	2.75	1	2	2	2	1	2	1	0	2	1	0	0	1	0	0	0	4	3	1	0	3	1	1	1	0
2	0	3	1	2	2	2	1	2	3	2	2	1	0	0	1	0	0	0	4	1	1	3	3	1	1	1	0
2	0	2.25	1	2	2	2	0	2	2	2	2	1	0	0	1	0	0	0	4	1	0	0	3	1	1	1	0
2	1	3.5	1	2	2	2	0	2	1	1	1	1	0	0	0	0	0	0	4	1	0	2	3	2	1	1	0
0	0	3.25	1	2	2	2	1	2	1	1	0	1	0	0	1	0	0	0	4	1	1	0	3	2	1	1	0
0	0	2.75	1	3	2	2	1	2	2	1	2	1	0	0	0	0	0	0	4	2	0	2	3	2	1	1	0
1	0	2.25	1	3	3	3	1	1	0	0	2	1	0	0	0	0	0	0	4	2	0	1	3	1	1	1	0
0	0	2.75	1	3	2	2	0	2	2	1	2	1	0	0	0	0	0	0	4	2	0	2	3	1	1	1	0
1	0	3.25	1	3	2	2	1	2	1	1	2	1	0	0	0	0	0	0	4	3	1	2	3	1	1	1	0
1	0	2.75	1	3	2	2	0	0	1	0	0	1	0	0	0	0	0	0	4	2	0	2	3	2	1	1	0
0	0	2.5	1	2	2	2	1	2	1	1	1	1	0	0	0	0	0	0	4	2	1	2	2	2	1	1	0
1	0	3.25	1	2	2	2	0	2	1	0	2	1	0	0	0	0	0	0	4	1	0	0	3	2	1	1	0
1	0	2.75	1	3	2	2	0	2	0	0	2	1	1	0	1	0	0	0	4	1	0	1	3	2	1	1	0
1	0	1.75	1	3	2	2	1	2	1	0	1	1	0	0	0	0	0	0	3	1	0	0	3	1	1	1	0
1	0	3	1	3	3	3	1	2	2	2	2	1	0	0	0	0	0	0	4	2	1	1	3	2	1	1	0
1	0	2.75	1	3	3	3	0	2	1	1	0	1	0	0	0	0	0	0	4	2	0	0	3	2	1	1	0
1	0	3	1	3	2	2	1	2	1	1	2	1	0	0	1	0	0	0	4	2	1	2	3	2	1	1	0
1	0	3	1	3	2	2	1	2	1	0	0	1	0	0	0	0	0	0	4	1	1	1	3	2	1	1	0
0	0	3.25	1	3	2	2	0	2	1	1	2	1	0	0	0	0	0	0	4	2	0	2	3	2	1	1	0
2	0	3.5	1	3	3	3	0	0	0	0	0	1	0	0	1	0	0	0	4	2	1	0	3	2	1	1	0
1	0	2.75	1	3	3	3	1	3	1	1	2	1	0	0	0	0	0	0	4	2	0	0	3	2	1	1	0
0	0	2.75	1	3	3	3	2	2	1	1	2	1	0	0	0	0	0	0	4	1	0	1	3	2	1	1	0
1	0	3.5	1	3	2	2	1	2	0	0	2	1	0	0	0	0	0	0	4	1	1	0	3	2	1	1	0
0	0	2.75	1	3	2	2	1	2	1	1	2	1	0	0	0	0	0	0	4	1	0	1	3	2	1	1	0
0	0	3.5	1	1	1	1	0	2	1	0	2	1	0	0	0	0	0	0	4	1	0	0	3	2	1	1	0
1	0	3.5	1	2	2	1	0	2	0	0	0	1	0	0	0	0	0	0	4	1	0	0	3	2	1	1	0
0	0	2.75	1	3	2	2	0	2	2	1	1	1	0	0	0	0	0	0	4	1	0	1	3	2	1	1	0
1	0	3.5	1	3	2	2	0	0	0	0	1	1	0	0	0	0	0	0	4	1	0	0	3	2	1	1	0
1	0	2.5	1	1	0	0	1	2	0	0	0	1	0	0	0	0	0	0	4	1	1	0	3	2	1	1	0
1	0	2.75	1	2	0	1	1	2	0	0	0	1	0	0	0	0	0	0	4	1	1	0	3	2	1	1	0
0	0	2.75	1	1	0	0	0	2	2	0	0	1	0	0	1	0	0	0	4	1	0	0	3	2	1	1	0
0	1	3.25	1	2	0	1	0	1	0	0	0	4	0	0	0	0	0	0	4	1	0	0	3	2	1	1	0
0	0	3	1	1	0	0	0	2	2	1	0	1	0	0	0	0	0	0	4	1	0	1	3	2	1	1	0
0	0	3.5	1	1	0	0	1	1	0	0	0	1	0	0	0	0	0	0	4	1	1	0	3	2	1	1	0
0	0	2.75	1	1	0	0	0	2	1	0	0	1	0	0	0	0	0	0	4	1	0	0	3	2	1	1	0
0	0	2.75	1	2	1	1	1	2	2	0	0	1	1	0	0	0	0	0	4	1	1	1	1	2	1	1	0
0	0	2.75	1	2	1	1	0	2	0	0	0	1	0	0	0	0	0	0	4	1	0	0	3	2	1	1	0
0	1	2.5	1	3	2	1	1	2	2	1	0	1	1	0	0	0	0	0	4	2	1	2	3	2	1	3	0
0	0	2.75	1	2	0	0	0	2	2	0	0	1	0	0	0	0	0	0	4	1	1	0	3	2	1	2	0
0	1	2.75	1	2	0	0	0	2	2	0	0	1	0	0	0	0	0	0	4	1	1	1	3	2	1	2	0
1	0	3	1	2	1	1	1	2	1	0	1	1	0	0	0	0	0	0	4	1	1	1	3	2	1	1	0
0	1	2.75	1	2	0	1	1	2	2	0	0	1	1	0	0	0	0	0	4	2	1	1	3	1	1	2	0
0	1	3	1	2	1	1	0	2	0	0	1	1	0	0	0	0	0	0	4	1	0	0	3	2	1	1	0
0	1	2.25	1	2	1	1	0	2	1	1	0	1	0	0	0	0	0	0	4	1	1	0	3	2	1	2	0
0	0	1.75	1	3	2	2	1	2	1	1	1	1	0	0	0	0	0	0	3	1	1	1	4	1	1	2	0
0	0	3.25	1	2	1	1	0	2	1	0	0	1	0	0	0	0	0	0	4	2	0	1	3	2	1	2	0
0	0	2	1	1	1	1	0	2	1	0	0	1	0	0	0	0	0	0	4	1	0	1	3	1	5	2	0
0	0	3	1	1	1	0	0	2	2	0	0	1	0	0	0	0	0	0	4	1	1	1	3	2	1	1	0
1	0	2	1	2	1	1	1	2	1	0	0	1	1	0	0	0	0	0	3	1	1	1	3	2	1	2	0
1	0	2.75	1	1	1	1	1	2	2	1	2	1	0	0	0	0	0	0	4	2	1	0	3	2	1	1	0
0	0	3	1	1	0	1	1	2	0	0	2	1	0	0	0	0	0	0	4	1	1	0	3	2	1	1	0
1	0	3.25	1	1	1	1	0	2	2	0	1	1	0	0	0	0	0	0	4	2	1	1	3	2	5	1	0
0	0	2.75	1	2	2	2	1	2	1	0	0	1	0	0	0	0	0	0	4	1	1	0	3	2	1	2	0
0	0	2.5	1	2	1	1	0	2	1	0	0	1	0	0	0	0	0	0	4	1	0	1	3	2	1	2	0
1	0	3	1	2	1	2	0	2	1	0	0	1	0	0	0	0	0	0	4	1	0	0	3	2	1	2	0
0	0	3.25	1	2	1	1	0	2	2	0	0	1	0	0	0	0	0	0	4	1	1	0	3	2	1	1	0
0	0	3.5	1	1	1	1	0	2	0	0	2	1	0	0	0	0	0	0	4	1	0	0	3	2	1	1	0
0	0	3.5	1	1	0	0	0	2	0	0	0	1	0	0	0	0	0	0	4	2	1	0	3	2	1	1	0
0	0	2.25	1	1	0	0	0	2	1	0	2	1	0	0	0	0	0	0	4	1	0	2	3	2	5	3	0
1	0	2.75	1	1	1	0	0	1	0	0	2	1	0	0	0	0	0	0	4	1	0	1	3	2	1	1	0
0	0	3	1	2	1	2	0	2	2	1	0	1	0	0	0	0	0	0	4	2	1	3	3	2	1	1	0
0	0	2.75	1	2	1	0	0	1	0	0	0	1	0	0	0	0	0	0	4	1	1	0	3	2	1	1	0
2	0	2.5	1	2	2	2	1	1	1	0	0	1	0	0	0	0	0	0	4	1	1	0	3	2	1	2	0
0	0	3	1	2	1	1	0	2	0	0	0	1	0	0	0	0	0	0	4	2	0	0	2	2	1	1	0
0	0	2	1	3	2	2	0	2	0	0	0	1	1	0	0	0	0	0	2	2	1	2	3	1	1	3	0
0	0	2.5	1	2	1	1	0	2	2	0	1	1	0	0	0	0	0	0	4	2	0	1	3	2	1	1	0
0	0	3	1	1	1	1	1	2	2	1	0	1	0	0	0	0	0	0	4	1	1	1	3	2	1	1	0
0	0	3.25	1	1	0	0	0	2	1	0	0	1	0	0	0	0	0	0	4	2	0	1	3	2	1	1	0
0	0	2	1	2	2	1	0	2	1	0	0	1	0	0	0	0	0	0	3	1	0	0	3	2	1	1	0
0	0	2.5	1	2	1	1	1	2	2	1	0	1	0	0	0	0	0	0	4	1	0	1	3	1	1	1	0
1	0	3	1	2	0	0	0	2	1	0	0	1	0	0	0	0	0	0	4	1	0	1	3	2	1	1	0
1	0	2.75	1	1	0	0	0	2	2	0	2	1	0	0	0	0	0	0	4	1	0	2	3	2	1	1	0
0	0	2.25	1	1	1	0	0	2	2	0	0	1	1	0	0	0	0	0	3	1	0	1	3	2	1	1	0
0	0	2.25	1	2	2	1	1	2	1	0	0	1	0	0	0	0	0	0	4	1	1	0	3	2	1	1	0
1	0	1.75	1	2	2	2	1	2	1	0	1	1	1	0	0	0	0	0	4	3	1	2	3	1	1	3	1
0	0	2.25	1	1	1	1	1	2	2	0	0	1	0	0	0	0	0	0	4	2	1	2	3	2	1	1	0
0	0	2.5	1	2	1	1	0	2	2	0	2	1	0	0	0	0	0	0	4	2	0	1	3	2	1	1	0
1	0	3	1	1	0	0	0	2	2	0	2	1	0	0	0	0	0	0	4	1	0	1	3	2	1	1	0
0	0	3.5	1	2	0	0	0	2	0	0	0	1	1	0	0	0	0	0	4	1	0	1	3	2	1	1	0
2	0	3.25	1	1	1	0	0	1	0	0	0	1	0	0	0	0	0	0	4	1	1	0	3	2	1	1	0
0	0	3.5	1	2	1	0	0	1	0	0	0	1	0	0	0	0	0	0	4	1	0	2	3	2	1	1	0
1	0	2	1	2	1	1	1	2	0	0	2	1	0	0	0	0	0	0	4	2	1	2	3	2	1	1	0
1	0	3	1	2	2	2	0	2	1	0	2	1	0	0	0	0	0	0	4	1	0	1	3	2	1	1	0
1	0	2.5	1	2	1	1	0	2	2	0	1	1	0	0	0	0	0	0	4	1	0	0	3	2	1	1	0
1	0	2	1	2	2	2	1	2	2	0	2	1	0	0	0	0	0	0	4	2	1	1	2	1	1	1	0
1	0	3.5	1	1	1	0	0	2	1	0	0	1	0	0	0	0	0	0	4	1	0	1	3	2	1	1	0
0	0	4	1	2	2	2	1	2	2	0	2	3	0	0	0	0	0	0	4	2	0	2	3	2	1	1	0
1	0	2.75	1	3	2	1	1	2	2	0	2	1	0	0	0	0	0	0	4	1	1	1	3	2	1	1	0
0	0	3.5	1	2	1	1	1	2	2	2	0	1	0	0	0	0	0	0	4	1	1	1	4	2	1	1	0
1	0	3	1	1	1	1	0	2	2	2	2	1	0	0	0	0	0	0	4	1	1	0	4	2	1	1	0
1	0	3	1	2	1	1	1	2	1	1	0	1	0	0	0	0	0	0	4	1	0	0	3	2	1	1	0
1	0	3.5	1	2	1	1	0	2	0	0	1	1	0	0	0	0	0	0	4	1	0	0	4	2	1	1	0
0	0	3.5	1	2	1	1	0	2	1	0	0	1	0	0	0	0	0	0	4	1	0	0	4	2	1	1	0
1	0	3.5	1	2	1	1	0	2	1	1	1	1	1	0	0	0	0	0	4	1	0	1	4	2	1	1	0
1	0	3.25	1	2	1	1	0	2	2	1	1	1	0	0	1	0	0	0	4	1	0	0	4	2	1	1	0
0	0	3.25	1	2	1	1	0	3	1	1	0	1	0	0	0	0	0	0	4	1	0	1	4	2	1	1	0
0	0	3.5	1	1	1	0	0	3	2	1	0	1	0	0	0	0	0	0	4	1	0	0	4	2	1	1	0
0	0	3.5	1	1	0	0	0	2	2	1	0	1	0	0	0	0	0	0	4	1	0	0	4	2	1	1	0
0	0	3.5	1	2	1	1	0	2	0	0	0	1	0	0	1	0	0	0	4	1	0	0	4	2	1	1	0
0	0	2.5	1	2	1	1	0	1	0	0	0	1	0	0	0	0	0	0	4	1	0	0	4	2	1	2	0
0	0	2.75	1	2	1	1	1	2	1	1	0	1	0	0	0	0	0	0	4	1	1	2	4	2	1	2	0
1	0	2.75	1	2	2	2	0	1	1	0	0	1	0	0	0	0	0	0	4	1	0	0	4	2	1	2	0
1	0	3	1	1	1	0	0	2	1	1	1	1	0	0	0	0	0	0	4	1	0	0	4	2	1	1	0
0	0	3.25	1	2	2	2	0	2	1	1	1	1	0	0	0	0	0	0	4	1	0	0	3	2	1	1	0
1	0	2.5	1	2	2	1	0	2	1	1	1	1	0	0	0	0	0	0	5	1	0	0	4	2	1	1	0
0	0	3	1	2	2	1	0	2	1	0	0	2	1	0	0	0	0	0	4	1	0	1	4	2	1	1	0
2	0	2.5	1	3	2	2	0	2	2	1	0	1	0	0	0	0	0	0	5	1	0	0	4	1	1	1	0
0	0	3.25	1	2	1	1	0	3	2	0	1	1	0	0	0	0	0	0	4	3	0	2	4	2	1	1	0
0	0	3.75	1	2	1	1	0	2	2	0	0	1	0	0	0	0	0	0	5	2	0	2	4	2	1	1	0
1	0	3.75	1	2	1	2	0	2	2	1	2	1	0	0	0	0	0	0	4	2	0	2	4	2	1	1	0
0	0	3.5	1	3	2	2	0	2	1	1	0	1	0	0	0	0	0	0	4	1	0	0	4	2	1	1	0
0	0	3.5	1	1	1	0	0	1	1	1	0	1	0	0	0	0	0	0	4	2	0	2	4	2	1	1	0
1	0	3.75	1	1	1	1	0	2	1	0	0	1	0	0	0	0	0	0	5	1	0	0	4	2	1	1	0
1	0	2.75	1	2	1	1	0	2	2	0	2	1	0	0	0	0	0	0	5	1	0	0	4	2	1	1	0
0	0	3.5	1	1	1	0	0	2	1	0	0	1	0	0	0	0	0	0	5	2	0	2	4	2	1	1	0
0	0	1.5	1	2	2	2	1	2	2	0	2	1	0	0	1	0	0	0	4	2	2	2	4	1	1	1	0
1	0	2.75	1	2	2	2	2	2	1	2	2	1	1	0	0	0	0	0	4	1	2	1	4	1	1	1	0
1	0	2.75	1	2	2	1	0	2	0	0	0	1	0	0	1	0	0	0	4	2	0	2	4	2	1	1	0
1	0	2.25	1	2	1	1	0	2	1	0	2	1	0	0	0	0	0	0	4	1	0	1	4	2	1	1	0
0	0	2.75	1	2	1	1	0	1	0	0	0	1	0	0	0	0	0	0	4	1	0	1	4	2	1	2	0
0	1	3	1	1	0	0	0	2	1	0	0	1	0	0	0	0	0	0	4	1	0	0	4	2	0	1	0
0	0	3.5	1	1	0	0	0	1	1	0	0	1	0	0	0	0	0	0	4	1	0	1	4	2	1	1	0
0	0	2.75	1	1	0	0	0	1	1	0	0	1	0	0	0	0	0	0	4	1	0	1	4	2	1	1	0
1	0	3.5	1	1	0	0	0	2	1	1	0	1	0	0	0	0	0	0	4	1	0	1	3	2	1	1	0
0	0	2.75	1	2	1	0	0	2	0	0	2	1	0	0	0	0	0	0	4	1	0	1	4	2	1	1	0
0	0	3.5	1	1	0	0	0	2	0	0	2	1	0	0	0	0	0	0	4	1	0	0	3	2	1	1	0
0	0	3.5	1	1	0	0	0	1	0	0	0	1	0	0	0	0	0	0	4	1	0	0	3	2	1	1	0
0	0	2.75	1	1	0	0	0	1	1	0	0	1	0	0	0	0	0	0	4	1	0	0	3	2	1	1	0
0	0	3.25	1	1	0	0	0	2	0	0	0	1	0	0	0	0	0	0	4	1	0	0	4	2	1	1	0
0	0	2.75	1	2	1	1	0	2	2	0	0	1	0	0	0	0	0	0	4	1	1	1	4	2	1	1	0
0	0	3.5	1	1	0	0	0	1	0	0	0	1	0	0	0	0	0	0	4	1	0	1	4	2	1	1	0
0	0	3.25	1	1	1	0	0	2	1	0	0	1	0	0	0	0	0	0	4	1	0	1	4	2	1	1	0
0	0	3	1	1	0	0	0	1	0	0	0	1	0	0	0	0	0	0	4	1	0	1	4	2	1	1	0
0	0	3.5	1	2	1	1	0	2	1	0	0	1	0	0	0	0	0	0	4	1	0	0	4	2	1	1	0
0	0	3	1	2	1	1	0	1	1	1	0	1	0	0	0	0	0	0	4	1	0	1	4	2	1	1	0
0	0	3.5	1	2	1	2	0	1	0	0	0	1	0	0	0	0	0	0	4	1	0	1	4	2	1	1	0
0	0	2.75	1	2	1	1	0	2	1	0	0	1	0	0	0	0	0	0	4	1	0	1	4	1	1	1	0
0	0	2.75	1	3	1	1	0	1	0	0	2	1	0	0	0	0	0	0	4	1	0	1	4	2	1	2	0
0	0	2.5	1	2	1	1	2	1	1	0	0	4	0	0	0	0	0	0	4	1	2	1	4	2	1	2	0
0	0	2.75	1	1	0	0	0	2	1	1	2	1	1	0	0	0	0	0	4	2	0	1	4	2	1	1	0
0	0	3.5	1	1	1	0	0	1	1	1	0	1	0	0	0	0	0	0	4	1	0	1	4	2	1	1	0
1	0	3.5	1	1	0	0	0	2	1	1	0	1	0	0	0	0	0	0	4	1	0	0	4	2	1	1	0
0	0	3.25	1	2	1	1	0	2	1	1	2	1	1	0	0	0	0	0	4	1	0	1	4	2	1	2	0
0	0	3.25	1	1	0	1	0	2	1	0	0	1	0	0	0	0	0	0	4	1	0	0	4	2	1	1	0
0	0	3.5	1	1	0	0	1	1	1	0	0	1	0	0	0	0	0	0	4	1	1	0	4	2	1	1	0
0	0	2.75	1	2	1	2	1	0	0	0	0	1	0	0	0	0	0	0	4	1	1	0	4	1	1	3	0
0	0	2.75	1	2	2	2	1	1	0	0	0	1	1	0	0	0	0	0	4	1	1	0	3	1	1	3	0
0	0	3	1	2	2	2	0	2	1	1	0	1	0	0	0	0	0	0	4	1	0	1	3	1	1	2	0
0	1	2.5	1	1	0	0	0	2	1	1	0	1	0	0	0	0	0	0	4	1	0	1	4	2	1	1	0
0	0	3.25	1	2	1	1	0	2	2	1	1	1	0	0	0	0	0	0	4	2	0	2	4	2	1	1	0
0	0	3.5	1	1	0	0	0	2	2	2	0	1	0	0	0	0	0	0	4	1	0	0	4	2	1	1	0
0	0	3.5	1	1	0	0	0	1	0	1	0	1	0	0	0	0	0	0	4	1	0	0	4	2	1	2	0
0	0	3.25	1	2	1	1	1	0	0	0	0	1	0	0	0	0	0	0	4	1	0	0	4	3	1	1	0
0	1	3.5	1	2	2	2	0	0	0	0	0	1	0	0	0	0	0	0	4	1	0	0	4	2	1	2	0
1	0	3	1	1	0	0	0	2	1	1	1	1	0	0	0	0	0	0	4	1	0	0	4	2	1	2	0
0	0	2	1	3	2	2	2	2	1	1	2	1	0	0	0	0	0	0	4	1	0	0	4	1	1	2	0
0	0	2.75	1	2	1	1	0	2	2	1	0	1	0	0	0	0	0	0	4	1	0	0	5	1	1	1	0
0	0	2	1	1	0	0	0	2	1	0	0	3	0	0	0	0	0	0	4	1	0	0	5	1	1	1	0
0	0	2.25	1	2	1	1	0	0	0	0	0	1	0	0	0	0	0	0	4	1	0	0	4	3	1	1	0
0	0	3.25	1	1	0	0	0	2	2	1	0	1	0	0	0	0	0	0	4	1	0	0	3	2	1	2	0
0	0	2.75	1	1	0	0	0	2	0	0	0	1	0	0	0	0	0	0	4	1	0	0	3	2	1	1	0
0	0	2.5	1	3	2	2	0	0	0	0	0	1	0	0	0	0	0	0	4	1	0	0	4	2	1	1	0
0	0	2.75	1	2	2	1	0	2	2	0	0	1	0	0	0	0	0	0	4	1	0	1	4	2	1	2	0
0	1	3.25	1	1	0	0	0	1	1	0	1	1	0	0	0	0	0	0	4	1	0	0	4	2	1	1	0
0	0	3	1	1	0	0	0	1	0	0	0	1	0	0	0	0	0	0	4	1	0	0	4	2	1	1	0
1	0	2.75	1	1	0	0	0	2	1	0	0	1	0	0	1	0	0	0	4	1	0	0	4	2	1	1	0
0	0	2.5	1	1	0	0	0	1	0	0	0	1	0	0	0	0	0	0	4	1	0	2	4	1	1	1	0
0	0	3	1	1	0	0	0	2	2	0	1	1	0	0	0	0	0	0	4	1	0	1	4	2	1	2	0
0	0	2.25	1	2	2	1	0	1	1	0	0	1	0	0	0	0	0	0	4	1	0	1	4	1	1	1	0
0	0	2.5	1	2	1	1	0	2	1	1	2	1	0	0	0	0	0	0	4	1	0	0	4	2	1	2	0
1	0	3	1	1	1	0	0	1	1	1	2	1	0	0	0	0	0	0	4	1	0	0	4	2	1	3	0
1	0	2.5	1	1	0	0	0	2	2	2	2	1	0	0	0	0	0	0	4	2	0	1	4	2	1	2	0
1	0	2.5	1	2	1	1	0	1	0	0	0	1	0	0	0	0	0	0	4	1	0	0	4	1	1	3	0
1	0	2.75	1	1	0	0	0	2	1	1	0	1	0	0	0	0	0	0	4	1	0	0	4	2	1	2	0
0	0	3.5	1	1	0	0	0	1	1	1	0	1	0	0	0	0	0	0	4	1	0	1	4	2	1	2	0
0	0	2.75	1	1	0	0	0	1	1	1	0	1	0	0	0	0	0	0	4	1	0	0	4	1	1	2	0
1	0	2.75	1	1	1	1	0	1	1	1	2	1	0	0	0	0	0	0	4	1	0	0	4	1	1	2	0
0	0	2.5	1	1	0	0	0	1	1	1	0	1	0	0	0	0	0	0	4	1	0	0	4	2	1	3	0
0	0	2.75	1	1	0	0	0	2	2	1	0	1	1	0	0	0	0	0	4	1	0	0	4	2	1	2	0
0	0	2.5	1	1	0	0	0	2	2	1	0	1	0	0	0	0	0	0	4	1	0	0	4	2	1	2	0
0	0	2.5	1	1	0	0	0	2	1	1	0	1	0	0	0	0	0	0	4	1	0	0	4	1	1	1	0
0	0	3	1	2	0	0	0	1	1	0	0	1	0	0	0	0	0	0	4	1	0	0	4	1	1	3	0
0	0	2.75	1	1	0	0	0	2	1	0	0	1	0	0	0	0	0	0	4	1	0	0	4	1	1	3	0
0	0	2.5	1	1	1	1	0	2	1	1	0	1	0	0	0	0	0	0	4	2	0	2	4	1	1	3	0
0	0	2	1	1	0	0	0	2	1	1	0	1	0	0	0	0	0	0	4	1	0	1	4	1	1	3	0
0	0	3	1	1	0	0	0	2	1	0	0	1	0	0	0	0	0	0	4	1	0	1	4	2	1	3	0
0	0	3.5	1	1	0	0	0	2	1	1	0	1	0	0	0	0	0	0	5	1	0	0	4	2	1	3	0
0	0	3	1	1	0	0	0	2	1	1	0	1	0	0	0	0	0	0	4	1	0	1	4	2	1	3	0
0	0	2.75	1	1	0	0	0	2	1	0	0	1	0	0	0	0	0	0	4	1	0	0	4	1	1	2	0
0	0	2.5	1	1	0	0	0	2	1	0	0	1	0	0	0	0	0	0	4	1	0	1	4	1	1	3	0
0	0	3.5	1	1	0	0	0	0	0	0	0	1	0	0	0	0	0	0	4	1	0	1	4	1	1	3	0
0	0	2.5	1	1	0	0	0	2	2	0	0	1	0	0	0	0	0	0	4	1	0	0	4	1	1	3	0
0	0	2	1	1	0	0	0	2	1	0	1	1	0	0	0	0	0	0	4	2	0	0	4	2	1	3	0
0	0	2	1	1	0	0	0	2	1	0	0	1	0	0	0	0	0	0	4	2	0	2	4	1	1	3	0
0	0	2	1	1	0	0	0	2	2	0	0	1	0	0	0	0	0	0	4	1	0	0	4	1	1	3	0
0	0	2.25	1	1	0	0	0	2	1	1	2	1	0	0	0	0	0	0	4	1	0	0	4	1	1	3	0
0	0	2	1	2	0	1	0	2	2	0	0	1	0	0	0	0	0	0	3	1	0	1	4	1	1	2	0
0	0	3.25	1	1	0	0	0	2	1	0	1	1	0	0	0	0	0	0	4	1	0	1	4	1	1	3	0
0	0	3	1	1	0	0	2	2	1	1	0	1	0	0	0	0	0	0	4	1	2	0	4	1	1	3	0
1	0	2.25	1	0	0	0	2	2	1	1	2	1	0	0	0	0	0	0	4	1	1	0	4	1	1	3	0
0	0	2.25	1	1	0	0	0	2	1	0	0	1	0	0	0	0	0	0	4	1	0	1	4	1	1	3	0
0	0	2.75	1	2	0	0	0	2	2	1	0	1	0	0	0	0	0	0	4	1	0	1	4	1	1	3	0
1	0	2.5	1	2	0	0	0	2	2	1	1	1	0	0	0	0	0	0	4	2	1	2	5	1	1	3	0
1	0	2.5	1	1	0	0	0	2	1	1	1	1	0	0	0	0	0	0	4	1	0	1	4	2	1	3	0
0	0	2.25	1	1	0	0	0	2	1	1	0	1	0	0	0	0	0	0	4	1	0	1	4	1	1	3	0
0	0	2	1	1	0	0	0	2	1	1	0	1	0	0	0	0	0	0	4	1	0	1	4	1	1	3	0
0	0	3	1	1	0	0	0	2	1	0	0	1	0	0	0	0	0	0	4	1	0	1	4	2	1	3	0
0	0	3.5	1	1	0	0	0	2	1	1	0	1	0	0	0	0	0	0	4	1	0	0	4	2	1	2	0
0	0	2.25	1	1	0	0	0	1	1	0	2	1	0	0	0	0	0	0	4	1	0	0	4	1	1	1	0
0	0	3	1	1	0	0	0	1	1	0	0	1	0	0	0	0	0	0	4	1	0	0	4	2	1	1	0
0	0	2	1	2	1	1	0	2	1	0	0	1	0	0	0	0	0	0	4	1	0	1	4	2	1	1	0
0	0	2.5	1	2	2	2	0	1	0	0	0	1	0	0	0	0	0	0	4	1	1	1	3	2	1	1	0
0	0	2.75	1	1	0	0	0	0	1	1	0	1	0	0	0	0	0	0	3	1	0	0	3	2	1	1	0
0	0	1.5	1	3	3	3	2	1	1	0	0	1	0	0	0	0	0	0	3	1	0	0	3	1	1	1	0
0	0	1.75	1	2	1	1	0	2	1	0	0	1	0	0	0	0	0	0	3	1	0	0	3	1	1	1	0
1	0	3.5	1	1	0	0	0	1	0	0	0	1	0	0	0	0	0	0	4	1	0	1	5	2	1	1	0
0	0	2.75	1	1	0	0	0	1	0	0	0	1	0	0	0	0	0	0	4	1	0	0	5	2	1	1	0
0	0	1.75	1	2	2	2	0	1	0	0	0	1	0	0	0	0	0	0	3	1	0	1	4	1	1	1	0
0	0	2.5	1	1	1	1	0	2	0	0	0	1	0	0	0	0	0	0	4	1	0	0	4	2	1	1	0
0	0	2	1	2	2	2	2	2	1	1	0	1	0	0	0	0	0	0	4	1	1	1	4	1	1	2	0
0	0	2	1	1	0	0	1	1	0	0	0	1	0	0	0	0	0	0	4	1	0	0	4	2	1	1	0
1	0	2.5	1	1	0	0	0	2	2	0	0	1	0	0	0	0	0	0	3	1	0	0	4	2	1	1	0
0	0	2.5	1	1	0	0	0	1	1	0	0	1	0	0	0	0	0	0	4	1	1	1	4	2	1	1	0
0	0	3	1	1	0	0	0	2	2	0	0	1	0	0	0	0	0	0	4	1	0	0	4	2	1	1	0
0	0	2	1	1	0	0	0	0	0	0	0	1	0	0	0	0	0	0	4	1	0	2	4	2	1	1	0
0	0	3.25	1	1	0	0	0	2	1	0	1	1	0	0	0	0	0	0	4	1	1	1	4	2	1	1	0
0	0	2	1	1	0	0	0	0	0	0	0	1	0	0	0	0	0	0	4	1	0	1	4	2	1	1	0
1	0	2	1	1	0	0	0	1	1	0	0	1	0	0	0	0	0	0	4	1	1	0	4	1	1	1	0
0	0	2	1	1	1	0	0	0	1	0	0	1	0	0	0	0	0	0	4	1	0	0	4	2	1	1	0
0	0	3	1	1	0	0	0	1	1	0	0	1	0	0	0	0	0	0	4	1	0	0	4	2	1	1	0
0	0	2.75	1	0	0	0	0	1	0	0	0	1	1	0	0	0	0	0	4	1	0	1	4	2	1	1	0
0	0	1.75	1	0	0	0	0	1	1	0	0	1	0	0	0	0	0	0	4	1	0	1	4	2	1	1	0
0	0	2.75	1	2	2	1	0	2	1	0	0	1	0	0	1	0	0	0	4	1	0	0	3	2	1	1	0
0	1	3.25	1	1	0	0	0	1	0	0	0	1	1	0	0	0	0	0	4	1	0	2	3	2	1	1	0
0	0	2.5	1	1	0	0	0	2	1	0	1	1	0	0	0	0	0	0	4	1	0	0	3	2	1	1	0
1	0	2	1	1	1	1	0	1	0	0	0	1	0	0	0	0	0	0	4	2	0	2	3	2	1	1	0
0	0	3.25	1	1	0	0	0	2	2	1	1	1	0	0	0	0	0	0	4	1	0	0	3	2	1	1	0
0	0	3.5	1	1	0	0	0	2	0	0	0	1	0	0	0	0	0	0	5	1	0	0	3	2	1	1	0
0	0	3.25	1	1	0	0	0	1	1	0	0	1	0	0	0	0	0	0	4	1	0	0	4	2	1	1	0
0	0	3.25	1	1	0	0	0	2	1	0	0	1	0	0	0	0	0	0	4	1	0	0	4	2	1	1	0
0	0	2.75	1	0	0	0	0	0	0	0	0	1	0	0	0	0	0	0	3	1	0	0	4	2	1	1	0
0	0	3	1	1	0	0	0	1	1	0	0	1	0	0	0	0	0	0	4	1	0	0	4	2	1	1	0
0	0	3.25	1	1	0	0	0	0	0	0	0	1	0	0	0	0	0	0	4	1	0	0	4	2	1	1	0
0	0	2	1	1	0	0	0	0	2	0	0	1	0	0	0	0	0	0	3	1	1	0	4	2	1	1	0
0	0	2	1	1	0	0	1	1	1	0	0	1	0	0	0	0	0	0	4	1	1	0	4	2	1	1	0
0	0	3	1	1	0	0	1	0	0	0	0	1	0	0	0	0	0	0	3	1	1	0	4	2	1	1	0
0	0	2	1	1	0	0	2	1	0	0	0	1	0	0	1	0	0	0	3	1	2	1	4	1	1	1	0
0	0	3	1	1	0	0	0	1	1	0	0	1	0	0	0	0	0	0	3	1	0	0	4	2	1	1	0
0	0	3	1	0	0	0	0	2	1	0	0	1	0	0	0	0	0	0	3	1	0	0	4	2	1	1	0
0	0	2.75	1	1	0	0	0	1	0	0	0	1	0	0	0	0	0	0	4	1	0	0	4	1	1	1	0
0	0	2.25	1	1	0	0	0	1	2	0	0	1	0	0	0	0	0	0	4	1	1	1	3	2	1	1	0
0	0	2	1	1	0	0	0	2	1	0	0	1	0	0	0	0	0	0	4	1	0	0	4	2	1	2	0
0	0	1.75	1	1	0	0	2	1	2	0	0	1	0	0	0	0	0	0	3	1	2	0	3	1	1	1	0
0	0	2	1	0	0	0	0	1	1	0	0	1	0	0	0	0	0	0	4	1	1	0	4	2	1	1	0
0	0	1.75	1	1	0	0	2	2	2	0	0	1	0	0	0	0	0	0	3	1	1	0	4	1	1	1	0
0	0	2.25	1	1	0	0	0	2	2	0	0	1	0	0	0	0	0	0	4	1	2	0	3	2	1	1	0
0	0	2	1	1	0	0	2	2	2	0	0	1	0	0	0	0	0	0	3	1	2	1	3	1	1	1	0
0	0	2	1	1	0	0	2	1	1	0	0	1	0	0	1	0	0	0	4	1	2	0	4	1	1	1	0
0	0	2	1	1	0	0	1	2	1	1	0	1	0	0	0	0	0	0	4	1	2	0	5	1	1	2	0
0	0	2	1	0	0	0	0	1	0	0	0	1	0	0	0	0	0	0	4	1	0	0	4	2	1	1	0
0	0	2	1	1	0	0	2	2	2	0	0	1	0	0	1	0	0	0	3	1	3	0	4	1	1	1	0
1	0	2	1	0	0	0	0	1	2	0	0	1	0	0	0	0	0	0	4	1	0	0	4	1	1	1	0
0	0	2.25	1	1	0	0	0	2	2	0	1	1	0	0	0	0	0	0	3	1	0	1	4	1	1	1	0
0	0	2	1	1	0	0	0	2	2	0	2	1	0	0	0	1	0	0	3	2	0	2	4	2	1	1	0
1	0	2	1	0	0	0	0	1	0	0	0	1	0	0	0	0	0	0	4	2	1	0	4	2	1	1	0
0	0	2.75	1	1	0	0	0	1	1	0	0	1	0	0	0	0	0	0	4	1	0	1	4	2	1	1	0
0	0	2	1	2	0	0	2	1	2	1	0	1	0	0	0	0	0	0	4	3	1	0	4	2	1	1	0
0	0	2	1	1	0	0	1	1	1	0	0	1	0	0	0	0	0	0	4	1	0	0	4	1	1	1	0
0	0	2.75	1	1	0	0	0	2	1	0	0	1	0	0	0	0	0	0	4	1	1	0	4	1	1	1	0
0	0	2.25	1	1	0	0	0	0	0	0	0	1	1	0	0	0	0	0	3	1	0	0	4	1	1	1	0
0	0	2.5	1	2	1	1	2	2	1	0	0	1	0	0	0	0	0	0	3	1	1	0	3	1	1	1	0
0	0	2.75	1	1	0	0	0	1	0	0	0	1	0	0	0	0	0	0	3	1	0	0	4	1	1	1	0
0	0	3.5	1	1	1	1	0	2	0	0	0	1	0	0	0	0	0	0	3	1	0	0	4	2	1	1	0
0	0	2.25	1	2	1	1	2	1	1	0	0	2	0	0	0	0	0	0	3	1	1	0	4	1	1	1	0
0	0	3.25	1	1	0	0	0	3	2	1	2	1	0	0	0	0	0	0	3	1	0	0	4	2	1	1	0
1	0	3.25	1	1	0	0	0	0	0	0	0	1	1	0	0	0	0	0	4	1	0	0	4	2	1	1	0
0	0	2.75	1	1	0	0	0	1	0	0	0	1	0	0	0	0	0	0	4	1	0	0	3	2	1	1	0
0	0	2.25	1	1	0	0	0	2	0	0	0	1	1	0	0	0	0	0	4	1	0	0	4	2	1	1	0
0	0	3.25	1	0	0	0	0	1	0	0	0	1	0	0	0	0	0	0	4	1	0	0	4	2	1	2	0
0	0	3	1	1	0	0	0	2	1	0	0	1	0	0	0	0	0	0	3	1	0	0	4	2	1	1	0
0	0	1.75	0	2	1	1	0	0	1	0	0	1	0	0	0	0	0	0	3	1	0	0	4	1	1	2	0
0	0	2.75	1	1	0	0	0	2	0	0	0	1	1	0	0	0	0	0	4	1	0	0	4	2	1	1	0
0	0	2	1	2	2	1	2	2	2	0	0	2	0	0	0	0	0	0	3	1	1	0	4	1	1	1	0
0	0	2.25	1	2	1	2	1	2	1	0	0	1	0	0	0	0	0	0	4	1	1	0	4	1	1	1	0
0	0	2.25	1	1	0	0	1	2	1	0	0	1	0	0	0	0	0	0	4	1	1	0	4	1	1	1	0
0	0	3.75	1	1	1	0	0	2	0	0	0	1	1	0	0	0	0	0	4	1	0	0	4	2	1	1	0
0	0	2.5	1	1	1	1	1	2	2	0	0	1	0	0	0	0	0	0	4	1	1	0	4	1	1	1	0
0	0	2.75	1	1	0	0	0	2	1	0	0	1	1	0	0	0	0	0	4	1	1	0	4	2	1	2	0
0	0	2.25	1	1	0	1	2	2	1	0	0	2	1	0	0	0	0	0	4	1	1	1	4	1	1	2	0
0	0	3.25	1	1	0	0	0	2	1	0	0	1	1	0	0	0	0	0	4	1	0	0	4	2	1	1	0
1	0	3.25	1	1	0	0	0	2	0	0	0	1	1	0	1	0	0	0	4	1	0	0	4	2	1	1	0
0	0	2.25	1	1	0	0	1	2	0	1	0	1	0	0	0	0	0	0	4	1	0	2	4	1	1	2	0
0	0	2.25	1	1	1	1	2	2	1	0	0	2	0	0	0	0	0	0	4	1	1	0	4	1	1	2	0
0	0	2.25	1	1	0	0	0	2	0	0	0	1	0	0	0	0	0	0	4	1	0	1	4	1	1	1	0
0	0	2.25	1	1	1	1	2	1	1	0	0	1	0	0	0	0	0	0	4	1	2	0	4	1	1	1	0
0	0	2.25	1	2	1	1	1	2	1	0	0	1	0	0	0	0	0	0	4	1	1	0	4	1	1	2	0
0	0	2.75	1	2	1	1	0	2	1	0	0	1	0	0	0	0	0	0	4	2	0	0	4	2	1	1	0
1	0	2	1	1	1	1	0	1	0	0	0	1	0	0	0	0	0	0	4	1	0	0	4	1	1	2	0
0	0	3.25	1	2	1	1	0	1	1	0	1	1	0	0	0	0	0	0	4	1	0	0	4	2	1	1	0
1	0	2.75	1	2	1	1	1	2	1	0	0	1	0	0	0	0	0	0	4	1	0	0	4	2	1	2	0
0	0	3.25	1	2	1	1	0	2	1	0	1	4	0	0	0	0	0	0	4	1	0	0	4	2	0	3	0
0	0	3	1	2	1	0	0	1	0	0	0	1	0	0	0	0	0	0	4	1	0	1	4	2	1	2	0
0	0	3.5	1	1	0	0	0	2	1	0	1	1	0	0	0	0	0	0	4	1	0	0	4	2	1	1	0
0	0	3.5	1	1	0	0	0	2	1	1	0	1	0	0	0	0	0	0	4	1	0	0	4	2	1	1	0
1	0	3.25	1	1	1	0	0	1	0	0	0	1	0	0	0	0	0	0	4	1	0	0	4	2	1	1	0
0	0	3.25	1	1	0	0	0	1	0	0	0	1	0	0	0	0	0	0	4	1	0	0	4	2	1	1	0
0	0	2.5	1	1	0	1	1	1	1	0	0	1	0	0	0	0	0	0	4	1	0	0	4	1	1	2	0
1	0	3.5	1	1	0	0	0	2	1	1	0	1	0	0	0	0	0	0	4	2	0	0	4	2	1	1	0
0	0	3.5	1	1	1	1	0	2	1	0	0	1	0	0	0	0	0	0	4	1	0	1	4	2	1	1	0
0	0	2.5	1	2	1	1	0	1	1	0	1	1	0	0	0	0	0	0	4	1	0	0	4	1	1	1	0
0	0	2.5	1	2	1	1	0	1	1	1	2	1	0	0	0	0	0	0	4	1	0	0	4	1	1	1	0
0	0	3	1	2	1	0	0	1	1	0	1	1	0	0	0	0	0	0	4	1	0	0	4	2	1	1	0
0	0	2	1	2	2	1	2	1	1	0	1	1	0	0	0	0	0	0	3	1	2	0	5	1	1	2	0
0	0	2.75	1	2	1	0	0	2	2	0	0	1	0	0	0	0	0	0	4	1	0	1	4	2	1	2	0
0	0	2.25	1	3	2	2	1	1	2	0	1	1	0	0	0	0	1	0	4	1	1	0	2	1	1	1	0
0	0	3	1	2	1	0	0	0	0	0	0	1	0	0	0	0	0	0	3	1	0	0	4	2	1	1	0
0	0	2.75	1	1	1	0	0	0	0	0	1	1	0	0	0	0	0	0	4	1	0	0	4	2	1	2	0
0	0	2.75	1	2	1	1	0	2	0	0	0	1	0	0	0	0	0	0	4	1	0	0	4	1	1	1	0
0	0	3	1	1	0	0	0	2	1	0	0	1	0	0	0	0	0	0	4	1	0	0	4	2	1	1	0
1	0	2.75	1	2	1	1	0	1	0	0	1	1	0	0	0	0	0	0	4	1	0	2	4	1	1	1	0
0	0	3.25	1	1	1	0	0	0	1	0	0	1	0	0	0	0	0	0	4	1	0	1	4	2	1	1	0
0	0	3.25	1	2	1	0	0	1	1	0	0	1	0	0	0	0	0	0	4	1	0	0	4	2	1	1	0
1	0	3.5	1	2	1	0	0	1	1	0	0	1	0	0	0	0	0	0	4	1	2	1	4	2	1	1	0
0	0	3	1	1	0	0	0	1	0	0	0	1	0	0	0	0	0	0	4	1	0	0	4	2	1	1	0
0	0	3	1	1	0	0	0	1	0	0	0	1	0	0	0	0	0	0	4	1	0	0	4	2	1	1	0
2	0	3	1	1	1	0	0	1	1	0	0	1	0	0	0	0	0	0	4	1	0	0	4	2	1	1	0
0	0	2.5	1	1	1	0	0	1	1	0	0	1	0	0	0	0	0	0	3	1	0	0	4	2	1	1	0
1	0	3	1	1	1	0	0	1	1	0	0	1	0	0	0	0	0	0	4	1	0	0	5	2	1	1	0
1	0	2.5	1	2	2	2	0	2	1	0	0	1	0	0	0	0	0	0	4	1	0	1	3	2	1	1	0
0	0	2.5	1	2	2	1	0	0	2	2	0	1	0	0	0	0	0	0	4	1	0	0	4	2	1	1	0
0	0	3	1	2	2	1	0	2	0	0	0	1	0	0	0	0	0	0	4	1	0	1	4	2	1	1	0
0	0	2.25	1	2	1	1	0	2	1	0	0	1	0	0	0	0	0	0	4	1	0	0	4	2	1	1	0
0	0	3.5	1	2	1	1	0	2	2	2	0	1	0	0	0	0	0	0	4	1	0	0	4	2	1	1	0
0	0	3	1	1	1	1	0	2	1	1	0	1	0	0	0	0	0	0	4	1	2	0	4	2	1	1	0
0	0	2.5	1	2	2	1	0	1	1	0	0	1	0	0	0	0	0	0	4	1	0	1	4	2	1	1	0
1	0	2	1	2	1	1	1	2	1	1	0	1	0	0	0	0	0	0	4	1	0	0	4	1	1	1	0
0	0	2.5	1	2	1	1	1	1	1	1	0	1	0	0	0	0	0	0	4	1	0	0	4	1	1	1	0
0	0	2.25	1	2	2	1	0	2	2	1	0	1	0	0	0	0	0	0	4	1	0	0	4	1	1	1	0
0	0	2	1	1	1	1	0	2	1	1	0	1	0	0	0	0	0	0	4	1	0	0	4	1	1	1	0
0	0	2	1	2	1	1	0	1	1	1	0	1	0	0	0	0	0	0	4	1	0	0	4	1	1	1	0
0	0	2	1	2	2	1	0	1	1	1	0	1	0	0	0	0	0	0	4	1	0	2	4	2	1	3	0
0	0	2.75	1	2	1	1	0	1	1	1	0	1	0	0	0	0	0	0	4	1	0	0	4	1	1	2	0
0	0	2.25	1	2	1	1	0	2	2	1	0	1	0	0	0	0	0	0	4	1	0	1	3	1	1	2	0
1	0	2.75	1	1	1	1	0	2	2	1	0	1	0	0	0	0	0	0	4	1	1	0	4	1	1	1	0
0	0	2.5	1	2	1	1	2	2	1	0	0	1	0	0	0	0	0	0	4	1	2	0	4	1	1	2	0
0	0	2.75	1	2	1	1	0	1	1	0	2	1	0	0	0	0	0	0	4	1	0	1	4	2	1	1	0
1	0	2	1	2	2	1	2	2	1	1	1	2	0	0	0	0	0	0	4	1	1	1	4	1	1	1	0
0	0	2.5	1	2	1	1	1	2	1	0	0	1	0	0	0	0	0	0	4	1	0	1	4	1	1	1	0
0	0	2.75	1	2	1	1	0	2	1	1	0	1	0	0	0	0	0	0	4	1	0	1	4	1	1	1	0
0	0	2	1	1	1	0	0	2	1	0	0	1	0	0	0	0	0	0	4	1	0	2	4	1	1	1	0
1	0	3	1	1	1	1	0	2	1	0	0	1	0	0	0	0	0	0	4	1	0	0	4	2	1	2	0
0	0	2.5	1	2	1	1	0	2	1	1	0	1	0	0	0	0	0	0	4	1	1	1	4	1	1	1	0
0	0	3	1	2	1	1	0	2	1	1	2	1	0	0	0	0	0	0	4	1	1	0	4	2	1	1	0
0	0	3.5	1	2	1	1	0	2	1	0	0	1	0	0	0	0	0	0	4	1	0	0	4	2	1	1	0
1	0	3	1	2	2	2	0	2	2	0	2	1	0	0	0	0	0	0	4	1	0	1	3	2	1	1	0
1	0	3.25	1	2	1	1	0	2	1	0	2	1	0	0	0	0	0	0	4	1	0	2	4	2	1	1	0
0	1	3.5	1	2	1	1	0	1	1	0	0	1	0	0	0	0	0	0	4	1	0	1	4	2	0	1	0
0	0	3.5	1	2	1	1	0	2	1	1	2	1	0	0	0	0	0	0	4	1	0	2	4	2	1	1	0
