# Supplementary material for: Avoidance Distance in Sheltered Cows and Its Association with Other Welfare Parameters
Source: Animals (Basel). 2019 Jun 28;9(7):396. doi: 10.3390/ani9070396 (PMC6680585; doi:10.3390/ani9070396)
Supplement: Supplementary file 1 [file animals-09-00396-s001.zip › Shelter level data for Avoidance Distance in Shelter cows.xlsx]

## Sheet: Sheet1
Avoidance Distance	Sh area/cow	Animals/shed	Shed COF	Shed flooring 1	Shed bed type	Sh %Dung LyA	Sh %Dung Pa	Shed urine in lying area	Shed urine in passages	Shed cleaned /cleaning	Sh Bed Thickness	Shed run off Ly A	Shed average gradient lying are	Shed Average Gradient Passages	Sh Ave Lt	Sh Noise	Sh Dry Bulb	Sh Wet Bulb	Presence of yards	Yard flooring	Ya %Dung	Yard urine	Yard area/cow	Yard avg gradient	Scraping Freq	Scraping method
3.172	2.46	250	0.42735	2	0	10	50	0	0	1	0	0			846	60	25.8	47	1	2	10	0	2.8		1	2
2	14.961	96.25	0.235043	4	0	5	20	0	0	1	0	0	0.966667		720.5	55	28.8	37	1	1	10	0	3.55325	2.86667	2	1
2.0323	0.465909	880	0.544872	1	0	90	90	1	1	0	0	0	0.866667	1.45	2743	61	28.3	30	1	1	5	0	3.63636		0.5	3
3.333	2.21538	72.2222	0.491453	4	0	20	20	0	0	0	0	1	1.15		147	64	27.2	35	1	1		0			2	1
1.567	3.08571	350	0.726496	1	0	40	10	1	1	0	0	0	2.6	2.88333	781.167	56	23.5	51	1	1	10	1	4.53714		1	2
2.1	3.57447	282	0.395299	4	0	5	5	0	1	1	0	1	1.7	5	267.333	70	27.7	34	1	5	5	1	1.98582	1.95	1	3
2.367	0.891429	53.8462	0.25641	4	0	5	5	1	0	1	0	0	1.16667	1.3	751.833	55	30.6	35	1	4	10	1	5.92429		2	1
2.667	0.396686	175	0.138889	4	0	15	15	1	1	1	0	0	2.03333		108.833		26.4	54	0	5	15	0	0.987429	1.38333	2	1
2.267	3.76596	47	0.25641	4	0	5	0	0	0	1	0	1	0.933333	0.516667	60.1667	57	28.5	41	0	0		0			2	1
2.467	1.64151	88.3333	0.138889	4	0	1	0	0	0	0	0	1	1.73333	0.883333	91	57	28.2	44	1	1	30	0	21.4438	0.933333	2	1
1.833	1.20388	227	0.384615	4	0	5	10	0	0	0	0	0	1.83333	3.33333	648.5	59	25.6	45	1	1	100	0	5.17291	4.18333	2	1
2.133	3.55826	30.6667	0.106838	4	0	15	5	1	0	1	0	1	2.08333	2.46667	1886	84	26.1	33	0	0		0			2	1
1.367	0.574184	141	0.448718	3	0	20	10	0	0	1	0	1	3.03333	2.88333	273.5	32	21.8	56	1	3	20	0	8.04255	2.76667	1	1
2.533	1.29412	40	0.160256	3	0	10	10	0	0	1	0	0	2.23333	2.5	603.333	10	25.1	42	1	1	5	0	6.88755	2.78333	1	1
2.133	0.680438	160	0.448718	4	0	10	10	1	0	1	0	0	2.78333	2.26667	809.5	23.3333	26.8	34	1	5	20	1	5.828	2.3	2	1
2.167	1.70732	82	0.662393	1	0	60	60	0	0	0	0	0	0.816667	3.15	1906.67	23.6667	29.2	22	1	1	90	0	42.6238	2.3	1	1
1.967	1.62	240	0.534188	1	0	15	10	0	0	0	0	0	3.88333	3.11667	730	18.6667	23.5	45	1	1	30	0	7.7625	2.05	1	1
2.333	146.429	126	0.673077	1	0	10	0	0	0	0	0	1	1.66667	5.3	1226.67	31	29.4	31	0	0		0			2	1
1.938	2.29091	55	0.726496	1	0	20	20	0	0	1	0	1	1.91667	7.45	1313.33	22	27.2	22	1	1	60	0	54.9818	1.3	1	1
2.5667	1.47321	112	0.641026	1	0	10	10	0	0	1	0	0	4.26667	1.8	81.6667	29.6667	29.3	21	1	1	20	1	46.9174	2.35	1	1
1.833	3.6	300	0.705128	1	1	90	90	0	0	0	0.05	0	1.46667	6.96667	1215	36.3333	30.3	23	1	1	90	0	31.602	1.51667	1	1
2.233	2.60312	80	0.480769	4	0	80	80	0	0	0	0	1	0.983333	6.36667	2026.67	19	30.7	30	1	1	40	0	108	0.983333	1	2
1.567	5.20408	49	0.705128	1	0	100	100	0	0	0	0	1	3.36667	2.76667	1035	18	30.5	21	1	1	100	0	21.4898	1.23333	0	1
1.2	3.62368	38	0.655983	1	0	80	80	0	0	0	0	0	2.78333	6.73333	2353.33	31.3333	27.9	14	1	1	80	0	4.44737	1.31667	0.5	1
2.267	0.972	250	0.726496	1	0	10	10	0	0	1	0	0	3.33333	2.15	4100	15	32.6	10	1	1	25	0	6.336	0.916667	1	1
1.0667	5.62442	43	0.34188	4	0	5	0	0	0	1	0	0	0.85	1.71667	2158.33	14.3333	33.4	25	1	1	5	0	19.0465	1.15	3	3
1	2.09231	78	0.299145	4	0	5	0	0	0	1	0	0	1.2	5.3	1413.33	27.3333	25.1	51	1	1	20	0	2564.1	1.24167	1	1
1.2	8.73529	136	0.277778	4	0	20	20	1	1	1	0	0	1.23333	1.13333	136.5	27.6667	32.4	44	0	0		0			2	1
1.467	1.49063	64	0.299145	4	0	20	5	0	0	1	0	0	0.95	0.508333	77.5	24	28.5	45	1	1	5	0	5.625	2.3	4	1
1.767	1.58108	37	0.641026	2	0	5	5	0	0	1	0	0	1.26667	1.25	11	16.6667	31.1	37	1	2	40	0	5.27027	1.73333	1	1
1.867	4.125	24	0.65171	1	0	20	20	0	0	1	0	0	4.36667	3.83333	925.167	15.3333	29.5	24	1	1	5	0	31.5	2.43333	3	1
1.2333	1.38462	52	0.320513	4	0	20	20	0	0	1	0	0	1.31667	3.84167	337.5	25.6667	26.2	33	1	1	20	0	28.8462	1.15	2	1
1.2	3.49412	34	0.384615	4	0	20	20	1	1	1	0	1	1.13333	1.25	28.3333	22.6667	27.4	31	1	1	20	0	57.1765	18.7667	3	1
1.1667	4.71111	54	0.277778	4	0	5	5	0	0	1	0	0	0.583333	0.933333	29	26	29.5	52	1	4	0	0	1.76296	1.56667	2	1
1.2	1.24444	45	0.705128	2	0	70	60	0	0	0	0	0	1.6	1.28333	561.167	18.3333	31.2	41	1	4	20	0	3.6	0.633333	2	1
1.5	2.37771	175	0.320513	4	0	70	70	0	0	0	0	1	0.3916	0.641667	915.167	29.6667	40.4	15	1	2	5	0	8.44286	0.533333	2	1
1.2	5.9625	48	0.502137	2	0	0	0	0	0	1	0	0	0.258333	0.991667	80.5	29	41.1	24	1	2	20	0	17.0479	0.65	3	1
1.0667	3.27075	60	0.534188	4	0	40	40	1	1	1	0	0	0.9	0.55	28.3333	30.6667	32.5	39	1	4	30	1	2.9645	1.01667	2	1
1	2.72721	70	0.277778	4	0	80	80	0	0	0	0	1	1.85	1.25833	45.6667	38.6667	44.6	15	1	5	20	0	10.26	0.766667	2	1
1.1667	12.9545	110	0.641026	2	0	10	10	0	0	1	0	0	1.78333	1.55	12.5	27.6667	32.4	31	1	4	15	0	17.5636	4.5	1	1
1.2667	3.11765	51	0.405983	4	0	40	20	0	0	0	0	0	3.01667	1.55	75	36.6667	35.7	46	1	1	10	0	0.197647	2.43333	1	1
1.2667	3.61364	44	0.673077	2	0	5	5	0	0	1	0	0	2.36667	0.933333	99.1667	30.3333	32.2	49	1	1	80	0	40.9091	1.23333	2	1
1.867	2.74038	520	0.149573	2	0	10	10	0	0	1	0	1	1.08333	2.6	13920	34.6667	43.5	20	0	0		0			2	1
1.3	3.848	50	0.576923	2	0	10	10	0	0	1	0	0	0.45	2.76667	793.333	24	45.7	25	1	2	10	0	4.428	0.351667	3	1
1.367	2.77922	64	0.576923	2	0	25	25	0	0	0	0	0	0.95	6.51667	621.667	28.6667	37.9	29	1	2	80	0	5.61094	1.41667	0.5	1
1.567	2.8025	60	0.299145	4	0	80	50	0	0	0	0	0	2.11667	3.83333	617	37.6667	41	14	1	2	80	0	5.985	1.41667	0.5	1
1.2	2.09524	42	0.726496	2	0	20	5	0	0	1	0	0	2.16667	3.41667	14.8333	27.6667	35.2	46	1	3	10	0	21.9429	1.86667	2	1
1.1034	3.18	29	0.277778	4	0	0	0	0	1	1	0	1	1.03333	8.76667	83.3333	20.6667	32.2	52	1	4	0	0	3.05876	0.866667	3	1
1.1667	3.25	100	0.213675	4	0	20	10	0	0	1	0	0	0.816667	1.98333	151.667	21.6667	34.2	31	1	4	0	0	0.3	4.71667	3	1
1.2	3.97936	70	0.235043	2	0	5	0	0	0	1	0	0	1.15	2.08333	500	22.6667	37.6	27	0	0		0			2	1
1.0333	1.265	70	0.683761	1	1	5	5	0	0	1	0.03	0	1.33333	3.08333	1037.33	20	32.1	62	1	1	25	0	1.45714	1.13333	1	1
1.1	3.29149	94	0.662393	2	0	95	95	0	0	0	0	0	0.966667	2.25	146.167	30	41.2	34	1	2	80	0	1.25979	2.5	0.3	2
1.1667	2.22	30	0.235043	4	0	0	0	0	0	1	0	0	2.66667	2.75	98.3333	21	27.6	60	1	4	10	0	4.452	6.73333	3	1
1.3	1.94118	51	0.405983	4	0	50	50	0	1	0	0	0	1.7	1.81667	311.667	19.3333	26.4	71	1	1	10	0	2.20588	11.2167	3	1
